# Supplementary material for: Does the Urinary Proteome Reflect ccRCC Stage and Grade Progression?
Source: Diagnostics (Basel). 2021 Dec 16;11(12):2369. doi: 10.3390/diagnostics11122369 (PMC8700730; doi:10.3390/diagnostics11122369)
Supplement: Supplementary file 1 [file diagnostics-11-02369-s001.zip]

Archive with 7 entries (6 files):
- Table S1.xlsx
- Table S2.xlsx
- Table S3.xlsx
- __MACOSX/
- __MACOSX/._Table S1.xlsx
- __MACOSX/._Table S2.xlsx
- __MACOSX/._Table S3.xlsx
