# Supplementary material for: Does the Urinary Proteome Reflect ccRCC Stage and Grade Progression?
Source: Diagnostics (Basel). 2021 Dec 16;11(12):2369. doi: 10.3390/diagnostics11122369 (PMC8700730; doi:10.3390/diagnostics11122369)
Supplement: Supplementary file 1 [file diagnostics-11-02369-s001.zip › Table S1.xlsx]

## Sheet: Table S1
Table S1. Stage and Grade grouping for each invidual case.
							Groups
Patient ID	pT	N	M	Stage (7th AJCC)	Stage (8th AJCC)	Grade	Stage	Grade
SG1	1a	Nx	M0	1	1	2	1	LG
SG10	3a	Nx	M0	3	2	3	>1	HG
SG13	3a	Nx	M0	3	2	3	>1	HG
SG14	3a	Nx	M0	3	2	2	>1	LG
SG16	3a	Nx	M1	4	4	4	>1	HG
SG17	1a	Nx	M0	1	1	2	1	LG
SG19	1a	Nx	M0	1	1	2	1	LG
SG20	3a	N0	M0	3	2	2	>1	LG
SG21	3a	N0	M0	3	2	2	>1	LG
SG22	3a	Nx	M1	4	4	4	>1	HG
SG23	1b	N0	M0	1	1	2	1	LG
SG25	1a	N0	M0	1	1	2	1	LG
SG26	3a	Nx	M0	3	2	2	>1	LG
SG29	3a	Nx	M0	3	2	4	>1	HG
SG3	1a	Nx	M0	1	1	2	1	LG
SG30	3a	Nx	M0	3	2	2	>1	LG
SG34	1b	N0	M0	1	1	2	1	LG
SG35	1b	N0	M0	1	1	2	1	LG
SG37	3a	Nx	M0	3	2	3	>1	HG
SG38	3a	Nx	M0	3	2	3	>1	HG
SG39	3a	N1	M0	3	3	3	>1	HG
SG40	3a	Nx	M0	3	2	4	>1	HG
SG41	1a	Nx	M0	1	1	2	1	LG
SG43	1a	Nx	M0	1	1	3	1	HG
SG44	1a	Nx	M0	1	1	1	1	LG
SG46	1a	Nx	M0	1	1	3	1	HG
SG48	3a	Nx	M0	3	2	3	>1	HG
SG52	3a	N0	M0	3	2	2	>1	LG
SG58	1b	N0	M0	1	1	1	1	LG
SG59	1b	N0	M0	1	1	4	1	HG
SG61	1a	N0	M0	1	1	3	1	HG
SG62	3a	N1	M1	4	4	4	>1	HG
SG64	1a	N0	M0	1	1	2	1	LG
SG69	3a	N0	M0	3	2	3	>1	HG
SG7	3a	N0	M0	3	2	2	>1	LG
SG71	3a	N0	M1	4	4	4	>1	HG
SG72	3a	N0	M0	3	2	2	>1	LG
SG80	3a	N0	M0	3	2	2	>1	LG
SG81	1a	N0	M0	1	1	1	1	LG
SG83	3a	N0	M0	3	2	3	>1	HG
SG85	3a	N0	M0	3	2	4	>1	HG
SG87	3a	N0	M1	4	4	3	>1	HG
SG88	1a	N0	M0	1	1	2	1	LG
SG89	1a	N0	M0	1	1	2	1	LG
