# Supplementary material for: Does the Urinary Proteome Reflect ccRCC Stage and Grade Progression?
Source: Diagnostics (Basel). 2021 Dec 16;11(12):2369. doi: 10.3390/diagnostics11122369 (PMC8700730; doi:10.3390/diagnostics11122369)
Supplement: Supplementary file 1 [file diagnostics-11-02369-s001.zip › Table S2.xlsx]

## Sheet: Supplementary Table 1
Table S2. List of the identified proteins in all the 44 urine specimens.
	Accession	Protein Name (Human)	Description	-10lgP
	P02768	ALBU	Serum albumin	874.73
	P02787	TRFE	Serotransferrin	674.92
	P01857	IGHG1	Ig gamma-1 chain C region	637.04
	P02760	AMBP	Protein AMBP	635.74
	P98164	LRP2	Low-density lipoprotein receptor-related protein 2	634.1
	P07911	UROM	Uromodulin	632.45
	P01859	IGHG2	Ig gamma-2 chain C region	617.3
	P01834	IGKC	Ig kappa chain C region	599.84
	P00450	CERU	Ceruloplasmin	595.38
	O60494	CUBN	Cubilin	594.05
	P01042	KNG1	Kininogen-1	589.33
	P01833	PIGR	Polymeric immunoglobulin receptor	577.09
	Q14624	ITIH4	Inter-alpha-trypsin inhibitor heavy chain H4	577.06
	P02788	TRFL	Lactotransferrin	575.16
	P01133	EGF	Pro-epidermal growth factor	547.24
	P98160	PGBM	Basement membrane-specific heparan sulfate proteoglycan core protein	546.16
	P01024	CO3	Complement C3	541.57
	P04746	AMYP	Pancreatic alpha-amylase	538.36
	P19961	AMY2B	Alpha-amylase 2B	537.28
	P06396	GELS	Gelsolin	531.24
	P10451	OSTP	Osteopontin	531.14
	P02671	FIBA	Fibrinogen alpha chain	530.02
	P00747	PLMN	Plasminogen	529.8
	P04745	AMY1	Alpha-amylase 1	529.64
	P02774	VTDB	Vitamin D-binding protein	524.21
	P25311	ZA2G	Zinc-alpha-2-glycoprotein	523.78
	P10253	LYAG	Lysosomal alpha-glucosidase	522.27
	P00734	THRB	Prothrombin	521.74
	P02751	FINC	Fibronectin	514.48
	P00738	HPT	Haptoglobin	513.81
	P02790	HEMO	Hemopexin	512.47
	P08571	CD14	Monocyte differentiation antigen CD14	509.91
	P01023	A2MG	Alpha-2-macroglobulin	509.17
	P02675	FIBB	Fibrinogen beta chain	508.69
	P04217	A1BG	Alpha-1B-glycoprotein	507.35
	P0C0L5	CO4B	Complement C4-B	505.19
	Q08380	LG3BP	Galectin-3-binding protein	502.04
	P01009	A1AT	Alpha-1-antitrypsin	497.94
	Q6W4X9	MUC6	Mucin-6	497.3
	P0C0L4	CO4A	Complement C4-A	495.95
	P01876	IGHA1	Ig alpha-1 chain C region	494.69
	P07998	RNAS1	Ribonuclease pancreatic	493.31
	P15144	AMPN	Aminopeptidase N	491.95
	P01877	IGHA2	Ig alpha-2 chain C region	487.72
	Q16270	IBP7	Insulin-like growth factor-binding protein 7	484.69
	Q9BXP8	PAPP2	Pappalysin-2	483.87
	Q12907	LMAN2	Vesicular integral-membrane protein VIP36	483.05
	P41222	PTGDS	Prostaglandin-H2 D-isomerase	479.68
	P01861	IGHG4	Ig gamma-4 chain C region	478.65
	Q12805	FBLN3	EGF-containing fibulin-like extracellular matrix protein 1	477.69
	P12109	CO6A1	Collagen alpha-1(VI) chain	476.67
	P0CG05	LAC2	Ig lambda-2 chain C regions	475.8
	Q07075	AMPE	Glutamyl aminopeptidase	474.59
	P04114	APOB	Apolipoprotein B-100	471.27
	B9A064	IGLL5	Immunoglobulin lambda-like polypeptide 5	469.54
	P01860	IGHG3	Ig gamma-3 chain C region	467.38
	P01011	AACT	Alpha-1-antichymotrypsin	463.23
	P0CG06	LAC3	Ig lambda-3 chain C regions	461.79
	Q02383	SEMG2	Semenogelin-2	461.67
	P02765	FETUA	Alpha-2-HS-glycoprotein	461.01
	Q96PD5	PGRP2	N-acetylmuramoyl-L-alanine amidase	460.65
	P00751	CFAB	Complement factor B	457.03
	P02750	A2GL	Leucine-rich alpha-2-glycoprotein	457
	P02749	APOH	Beta-2-glycoprotein 1	456.44
	P14780	MMP9	Matrix metalloproteinase-9	455.36
	P04279	SEMG1	Semenogelin-1	453.63
	Q9HC84	MUC5B	Mucin-5B	453.21
	O43451	MGA	Maltase-glucoamylase intestinal	453.06
	O75594	PGRP1	Peptidoglycan recognition protein 1	450.52
	P10909	CLUS	Clusterin	446.73
	P05090	APOD	Apolipoprotein D	445.67
	P08603	CFAH	Complement factor H	443.3
	Q9Y6R7	FCGBP	IgGFc-binding protein	439.34
	P01871	IGHM	Ig mu chain C region	438.37
	O75882	ATRN	Attractin	438.35
	Q96FE7	P3IP1	Phosphoinositide-3-kinase-interacting protein 1	437.6
	Q6UXB8	PI16	Peptidase inhibitor 16	433.63
	P10153	RNAS2	Non-secretory ribonuclease	430.41
	P02763	A1AG1	Alpha-1-acid glycoprotein 1	428.44
	P43652	AFAM	Afamin	427.61
	Q8WZ75	ROBO4	Roundabout homolog 4	425.92
	Q6EMK4	VASN	Vasorin	425.14
	P02679	FIBG	Fibrinogen gamma chain	423.7
	P08174	DAF	Complement decay-accelerating factor	422.1
	P54802	ANAG	Alpha-N-acetylglucosaminidase	420.36
	P14543	NID1	Nidogen-1	420.09
	P07858	CATB	Cathepsin B	419.99
	P28799	GRN	Granulins	417.07
	P23142	FBLN1	Fibulin-1	416.9
	P53634	CATC	Dipeptidyl peptidase 1	416.87
	P05164	PERM	Myeloperoxidase	414.65
	P20930	FILA	Filaggrin	411.87
	O94919	ENDD1	Endonuclease domain-containing 1 protein	410.13
	P0CF74	LAC6	Ig lambda-6 chain C region	409.85
	P27487	DPP4	Dipeptidyl peptidase 4	409.43
	O00187	MASP2	Mannan-binding lectin serine protease 2	409.42
	Q7Z7M0	MEGF8	Multiple epidermal growth factor-like domains protein 8	407.56
	P07602	SAP	Prosaposin	407.28
	P22891	PROZ	Vitamin K-dependent protein Z	405.91
	P01008	ANT3	Antithrombin-III	404.04
	Q9HCU0	CD248	Endosialin	402.74
	O00468	AGRIN	Agrin	402.7
	P35527	K1C9	Keratin type I cytoskeletal 9	402.64
	P19652	A1AG2	Alpha-1-acid glycoprotein 2	399.03
	O00533	NCHL1	Neural cell adhesion molecule L1-like protein	398.27
	P15586	GNS	N-acetylglucosamine-6-sulfatase	398.08
	P19320	VCAM1	Vascular cell adhesion protein 1	396.5
	P12830	CADH1	Cadherin-1	396.21
	P04083	ANXA1	Annexin A1	395.38
	Q96RW7	HMCN1	Hemicentin-1	394.34
	P02753	RET4	Retinol-binding protein 4	393.85
	P78324	SHPS1	Tyrosine-protein phosphatase non-receptor type substrate 1	392.44
	P05543	THBG	Thyroxine-binding globulin	391.9
	P19835	CEL	Bile salt-activated lipase	391.02
	P39060	COIA1	Collagen alpha-1(XVIII) chain	390.39
	P07339	CATD	Cathepsin D	390
	P05156	CFAI	Complement factor I	389.44
	P15309	PPAP	Prostatic acid phosphatase	388.52
	P35555	FBN1	Fibrillin-1	386.22
	Q8NFZ8	CADM4	Cell adhesion molecule 4	386.11
	Q01459	DIAC	Di-N-acetylchitobiase	385.34
	P17900	SAP3	Ganglioside GM2 activator	384.45
	P19022	CADH2	Cadherin-2	383.55
	P01619	KV320	Immunoglobulin kappa variable 3-20	380.59
	P68871	HBB	Hemoglobin subunit beta	378.97
	P15328	FOLR1	Folate receptor alpha	378.87
	Q9UBG3	CRNN	Cornulin	377.41
	P10619	PPGB	Lysosomal protective protein	377.24
	P04004	VTNC	Vitronectin	374.53
	P08582	TRFM	Melanotransferrin	373.79
	Q9BRK3	MXRA8	Matrix-remodeling-associated protein 8	372.51
	P04264	K2C1	Keratin type II cytoskeletal 1	372.16
	Q6UX06	OLFM4	Olfactomedin-4	371.84
	P00739	HPTR	Haptoglobin-related protein	371.84
	A0M8Q6	LAC7	Ig lambda-7 chain C region	370.62
	P05155	IC1	Plasma protease C1 inhibitor	370.26
	P16278	BGAL	Beta-galactosidase	367.89
	Q15375	EPHA7	Ephrin type-A receptor 7	366.75
	P50895	BCAM	Basal cell adhesion molecule	366.27
	Q16769	QPCT	Glutaminyl-peptide cyclotransferase	365.58
	Q9UGT4	SUSD2	Sushi domain-containing protein 2	365.35
	Q14515	SPRL1	SPARC-like protein 1	363.03
	P54760	EPHB4	Ephrin type-B receptor 4	362.1
	P10643	CO7	Complement component C7	359.24
	P08294	SODE	Extracellular superoxide dismutase [Cu-Zn]	359.09
	P09603	CSF1	Macrophage colony-stimulating factor 1	357.58
	Q9ULI3	HEG1	Protein HEG homolog 1	357.41
	Q02487	DSC2	Desmocollin-2	356.1
	Q7Z5L0	VMO1	Vitelline membrane outer layer protein 1 homolog	355.62
	O00391	QSOX1	Sulfhydryl oxidase 1	355.09
	Q9NZP8	C1RL	Complement C1r subcomponent-like protein	354.91
	P07996	TSP1	Thrombospondin-1	354.73
	Q93088	BHMT1	Betaine--homocysteine S-methyltransferase 1	354.39
	P06733	ENOA	Alpha-enolase	352.92
	P15289	ARSA	Arylsulfatase A	350.95
	P80188	NGAL	Neutrophil gelatinase-associated lipocalin	350.67
	O00584	RNT2	Ribonuclease T2	350.35
	P02748	CO9	Complement component C9	350.18
	O00241	SIRB1	Signal-regulatory protein beta-1	349.62
	P19823	ITIH2	Inter-alpha-trypsin inhibitor heavy chain H2	349.18
	P07355	ANXA2	Annexin A2	347.67
	Q5TFQ8	SIRBL	Signal-regulatory protein beta-1 isoform 3	347.58
	Q7Z3B1	NEGR1	Neuronal growth regulator 1	347.01
	Q12860	CNTN1	Contactin-1	345.42
	P04003	C4BPA	C4b-binding protein alpha chain	345.29
	Q92673	SORL	Sortilin-related receptor	345.11
	P08473	NEP	Neprilysin	344.09
	P00749	UROK	Urokinase-type plasminogen activator	344.04
	P39059	COFA1	Collagen alpha-1(XV) chain	343.71
	P43251	BTD	Biotinidase	343.29
	Q16651	PRSS8	Prostasin	343.05
	P16444	DPEP1	Dipeptidase 1	342.66
	P08236	BGLR	Beta-glucuronidase	341.61
	Q9UHL4	DPP2	Dipeptidyl peptidase 2	341.04
	Q13510	ASAH1	Acid ceramidase	339.9
	P68133	ACTS	Actin alpha skeletal muscle	338.95
	P14618	KPYM	Pyruvate kinase PKM	338.42
	Q8IYS5	OSCAR	Osteoclast-associated immunoglobulin-like receptor	337.9
	Q6UXG3	CLM9	CMRF35-like molecule 9	337.37
	P05154	IPSP	Plasma serine protease inhibitor	337.32
	Q6S8J3	POTEE	POTE ankyrin domain family member E	336.85
	Q13332	PTPRS	Receptor-type tyrosine-protein phosphatase S	336.85
	P30530	UFO	Tyrosine-protein kinase receptor UFO	335.93
	Q9BY67	CADM1	Cell adhesion molecule 1	335.19
	P07288	KLK3	Prostate-specific antigen	335.15
	A8K2U0	A2ML1	Alpha-2-macroglobulin-like protein 1	334.67
	P24855	DNAS1	Deoxyribonuclease-1	334.64
	P29508	SPB3	Serpin B3	334.25
	P07686	HEXB	Beta-hexosaminidase subunit beta	334.02
	Q9Y2E5	MA2B2	Epididymis-specific alpha-mannosidase	333.7
	P05062	ALDOB	Fructose-bisphosphate aldolase B	333.67
	Q9UBR2	CATZ	Cathepsin Z	333.51
	P16870	CBPE	Carboxypeptidase E	333.41
	P11117	PPAL	Lysosomal acid phosphatase	332.98
	Q9UKU9	ANGL2	Angiopoietin-related protein 2	332.77
	O95967	FBLN4	EGF-containing fibulin-like extracellular matrix protein 2	331.34
	P51688	SPHM	N-sulphoglucosamine sulphohydrolase	331.07
	P15151	PVR	Poliovirus receptor	330.94
	P08519	APOA	Apolipoprotein(a)	330.65
	P20333	TNR1B	Tumor necrosis factor receptor superfamily member 1B	329.16
	P31944	CASPE	Caspase-14	328.61
	P11047	LAMC1	Laminin subunit gamma-1	328.59
	Q9UNN8	EPCR	Endothelial protein C receptor	328.44
	O43490	PROM1	Prominin-1	328.35
	P05451	REG1A	Lithostathine-1-alpha	328.12
	P22105	TENX	Tenascin-X	327.88
	P13645	K1C10	Keratin type I cytoskeletal 10	327.73
	A0A075B6P5	KV228	Immunoglobulin kappa variable 2-28	326.72
	P01615	KVD28	Immunoglobulin kappa variable 2D-28	326.72
	Q9HCN6	GPVI	Platelet glycoprotein VI	326.14
	P55290	CAD13	Cadherin-13	326.02
	P04220	MUCB	Ig mu heavy chain disease protein	326.01
	P09668	CATH	Pro-cathepsin H	325.92
	P21709	EPHA1	Ephrin type-A receptor 1	325.55
	Q07507	DERM	Dermatopontin	324.43
	P98095	FBLN2	Fibulin-2	324.19
	A0A0C4DH25	KVD20	Immunoglobulin kappa variable 3-20	322.92
	Q14767	LTBP2	Latent-transforming growth factor beta-binding protein 2	322.49
	P16070	CD44	CD44 antigen	321.84
	P00746	CFAD	Complement factor D	321.7
	P02647	APOA1	Apolipoprotein A-I	321.48
	P13646	K1C13	Keratin type I cytoskeletal 13	321.47
	P01624	KV315	Immunoglobulin kappa variable 3-15	321.4
	O43866	CD5L	CD5 antigen-like	321
	Q9H3G5	CPVL	Probable serine carboxypeptidase CPVL	321
	P22792	CPN2	Carboxypeptidase N subunit 2	320.99
	P13796	PLSL	Plastin-2	320.67
	Q03154	ACY1	Aminoacylase-1	320.42
	P61626	LYSC	Lysozyme C	320.01
	O43707	ACTN4	Alpha-actinin-4	319.06
	P19013	K2C4	Keratin type II cytoskeletal 4	318.79
	P00558	PGK1	Phosphoglycerate kinase 1	318.71
	P54753	EPHB3	Ephrin type-B receptor 3	318.24
	P69905	HBA	Hemoglobin subunit alpha	318.1
	P30086	PEBP1	Phosphatidylethanolamine-binding protein 1	317.18
	P33908	MA1A1	Mannosyl-oligosaccharide 1 2-alpha-mannosidase IA	317.16
	Q92692	NECT2	Nectin-2	316.83
	P61769	B2MG	Beta-2-microglobulin	316.68
	Q9UBC9	SPRR3	Small proline-rich protein 3	316.43
	P55287	CAD11	Cadherin-11	316.33
	P02649	APOE	Apolipoprotein E	315.59
	Q14393	GAS6	Growth arrest-specific protein 6	315.01
	Q86T13	CLC14	C-type lectin domain family 14 member A	314.36
	O75874	IDHC	Isocitrate dehydrogenase [NADP] cytoplasmic	314.16
	P35908	K22E	Keratin type II cytoskeletal 2 epidermal	313.85
	Q9HAT2	SIAE	Sialate O-acetylesterase	313.56
	Q12913	PTPRJ	Receptor-type tyrosine-protein phosphatase eta	312.66
	Q8NBJ4	GOLM1	Golgi membrane protein 1	312.05
	P06870	KLK1	Kallikrein-1	311.69
	O95336	6PGL	6-phosphogluconolactonase	311.67
	P08185	CBG	Corticosteroid-binding globulin	311.61
	P16112	PGCA	Aggrecan core protein	311.53
	P01614	KVD40	Immunoglobulin kappa variable 2D-40	311.34
	P02538	K2C6A	Keratin type II cytoskeletal 6A	310.4
	P19827	ITIH1	Inter-alpha-trypsin inhibitor heavy chain H1	310.13
	P14384	CBPM	Carboxypeptidase M	310.06
	P43121	MUC18	Cell surface glycoprotein MUC18	309.62
	Q13228	SBP1	Selenium-binding protein 1	309.2
	Q15113	PCOC1	Procollagen C-endopeptidase enhancer 1	309
	Q5SZK8	FREM2	FRAS1-related extracellular matrix protein 2	308.48
	P61916	NPC2	Epididymal secretory protein E1	307.72
	O14773	TPP1	Tripeptidyl-peptidase 1	307.63
	P08138	TNR16	Tumor necrosis factor receptor superfamily member 16	307.5
	Q8WUM4	PDC6I	Programmed cell death 6-interacting protein	307.06
	Q96NY8	NECT4	Nectin-4	307
	P04433	KV311	Immunoglobulin kappa variable 3-11	306.86
	P04259	K2C6B	Keratin type II cytoskeletal 6B	306.83
	P48668	K2C6C	Keratin type II cytoskeletal 6C	306.79
	Q9UIB8	SLAF5	SLAM family member 5	305.36
	P42785	PCP	Lysosomal Pro-X carboxypeptidase	305.29
	P02042	HBD	Hemoglobin subunit delta	304.74
	P49747	COMP	Cartilage oligomeric matrix protein	303.01
	P29323	EPHB2	Ephrin type-B receptor 2	302.11
	Q96KP4	CNDP2	Cytosolic non-specific dipeptidase	301.74
	P49221	TGM4	Protein-glutamine gamma-glutamyltransferase 4	301.34
	P12273	PIP	Prolactin-inducible protein	301.09
	A5A3E0	POTEF	POTE ankyrin domain family member F	300.9
	P40189	IL6RB	Interleukin-6 receptor subunit beta	300.76
	Q92896	GSLG1	Golgi apparatus protein 1	300.12
	P04196	HRG	Histidine-rich glycoprotein	300.12
	O94910	AGRL1	Adhesion G protein-coupled receptor L1	299.98
	P13987	CD59	CD59 glycoprotein	299.76
	Q15828	CYTM	Cystatin-M	299.39
	O95497	VNN1	Pantetheinase	298.89
	Q9Y646	CBPQ	Carboxypeptidase Q	298.39
	P20160	CAP7	Azurocidin	298.18
	P11142	HSP7C	Heat shock cognate 71 kDa protein	297.98
	O75487	GPC4	Glypican-4	297.85
	P04406	G3P	Glyceraldehyde-3-phosphate dehydrogenase	297.32
	Q14508	WFDC2	WAP four-disulfide core domain protein 2	297.23
	Q9BYE9	CDHR2	Cadherin-related family member 2	296.9
	Q92859	NEO1	Neogenin	295.82
	P63104	1433Z	14-3-3 protein zeta/delta	295.71
	Q8IUL8	CILP2	Cartilage intermediate layer protein 2	294.99
	P17174	AATC	Aspartate aminotransferase cytoplasmic	294.74
	P07900	HS90A	Heat shock protein HSP 90-alpha	294.27
	P48594	SPB4	Serpin B4	294.09
	P60174	TPIS	Triosephosphate isomerase	294.09
	P04075	ALDOA	Fructose-bisphosphate aldolase A	294.06
	P09467	F16P1	Fructose-1 6-bisphosphatase 1	293.68
	P18065	IBP2	Insulin-like growth factor-binding protein 2	292.89
	Q12794	HYAL1	Hyaluronidase-1	292.66
	P06734	FCER2	Low affinity immunoglobulin epsilon Fc receptor	292.16
	Q6V0I7	FAT4	Protocadherin Fat 4	291.96
	P01019	ANGT	Angiotensinogen	291.8
	P22894	MMP8	Neutrophil collagenase	291.36
	P25940	CO5A3	Collagen alpha-3(V) chain	291.12
	P11717	MPRI	Cation-independent mannose-6-phosphate receptor	290.74
	P35052	GPC1	Glypican-1	289.97
	Q8TDQ0	HAVR2	Hepatitis A virus cellular receptor 2	289.89
	P01031	CO5	Complement C5	289.63
	P07204	TRBM	Thrombomodulin	288.78
	P08238	HS90B	Heat shock protein HSP 90-beta	288.13
	P06727	APOA4	Apolipoprotein A-IV	287.92
	Q14982	OPCM	Opioid-binding protein/cell adhesion molecule	287.55
	P19440	GGT1	Gamma-glutamyltranspeptidase 1	287.45
	P0DMV9	HS71B	Heat shock 70 kDa protein 1B	287.03
	P0DMV8	HS71A	Heat shock 70 kDa protein 1A	287.03
	P06865	HEXA	Beta-hexosaminidase subunit alpha	286.92
	Q03591	FHR1	Complement factor H-related protein 1	286.27
	P01597	KV139	Immunoglobulin kappa variable 1-39	286.08
	P04432	KVD39	Immunoglobulin kappa variable 1D-39	285.81
	Q92820	GGH	Gamma-glutamyl hydrolase	285.33
	P00441	SODC	Superoxide dismutase [Cu-Zn]	285.22
	Q7KYR7	BT2A1	Butyrophilin subfamily 2 member A1	284.34
	P80723	BASP1	Brain acid soluble protein 1	284.18
	P06310	KV230	Immunoglobulin kappa variable 2-30	284.01
	Q96AP7	ESAM	Endothelial cell-selective adhesion molecule	283.62
	P00352	AL1A1	Retinal dehydrogenase 1	283.41
	Q01469	FABP5	Fatty acid-binding protein epidermal	283
	Q969P0	IGSF8	Immunoglobulin superfamily member 8	282.98
	Q9H8L6	MMRN2	Multimerin-2	282.87
	P11021	GRP78	78 kDa glucose-regulated protein	282.32
	Q14766	LTBP1	Latent-transforming growth factor beta-binding protein 1	282.29
	P06312	KV401	Immunoglobulin kappa variable 4-1	282.2
	O95865	DDAH2	N(G) N(G)-dimethylarginine dimethylaminohydrolase 2	282.19
	P55291	CAD15	Cadherin-15	282.16
	P23470	PTPRG	Receptor-type tyrosine-protein phosphatase gamma	282.14
	P13671	CO6	Complement component C6	281.6
	Q9UN70	PCDGK	Protocadherin gamma-C3	281.34
	Q6UVK1	CSPG4	Chondroitin sulfate proteoglycan 4	280.75
	Q6UX73	CP089	UPF0764 protein C16orf89	280.6
	Q9P121	NTRI	Neurotrimin	280.46
	Q562R1	ACTBL	Beta-actin-like protein 2	280.4
	P09619	PGFRB	Platelet-derived growth factor receptor beta	280.2
	P12429	ANXA3	Annexin A3	280.05
	P17050	NAGAB	Alpha-N-acetylgalactosaminidase	279.78
	P02766	TTHY	Transthyretin	279.45
	P54108	CRIS3	Cysteine-rich secretory protein 3	279.06
	O15197	EPHB6	Ephrin type-B receptor 6	278.95
	P26992	CNTFR	Ciliary neurotrophic factor receptor subunit alpha	278.9
	Q8NBS9	TXND5	Thioredoxin domain-containing protein 5	278.42
	P07357	CO8A	Complement component C8 alpha chain	277.3
	P01593	KVD33	Immunoglobulin kappa variable 1D-33	277.18
	P01594	KV133	Immunoglobulin kappa variable 1-33	277.52
	P07195	LDHB	L-lactate dehydrogenase B chain	277.11
	P08572	CO4A2	Collagen alpha-2(IV) chain	276.74
	P34896	GLYC	Serine hydroxymethyltransferase cytosolic	276.35
	Q14118	DAG1	Dystroglycan	276.18
	P05107	ITB2	Integrin beta-2	275.69
	P0CG39	POTEJ	POTE ankyrin domain family member J	275.43
	P06280	AGAL	Alpha-galactosidase A	275.13
	P08311	CATG	Cathepsin G	274.74
	O43505	B4GA1	Beta-1 4-glucuronyltransferase 1	274.02
	Q08174	PCDH1	Protocadherin-1	273.93
	P05452	TETN	Tetranectin	273.85
	Q9NPG4	PCD12	Protocadherin-12	273.41
	P36955	PEDF	Pigment epithelium-derived factor	273.34
	Q03403	TFF2	Trefoil factor 2	272.81
	O43653	PSCA	Prostate stem cell antigen	272.42
	Q92956	TNR14	Tumor necrosis factor receptor superfamily member 14	271.14
	Q8NHP8	PLBL2	Putative phospholipase B-like 2	271.13
	O96009	NAPSA	Napsin-A	270.57
	Q08345	DDR1	Epithelial discoidin domain-containing receptor 1	270.34
	P36222	CH3L1	Chitinase-3-like protein 1	270.06
	P19801	AOC1	Amiloride-sensitive amine oxidase [copper-containing]	269.36
	O14498	ISLR	Immunoglobulin superfamily containing leucine-rich repeat protein	269.36
	P01780	HV307	Immunoglobulin heavy variable 3-7	269.36
	Q15274	NADC	Nicotinate-nucleotide pyrophosphorylase [carboxylating]	269.05
	P00748	FA12	Coagulation factor XII	268.75
	P12111	CO6A3	Collagen alpha-3(VI) chain	268.37
	P08779	K1C16	Keratin type I cytoskeletal 16	268.35
	P00915	CAH1	Carbonic anhydrase 1	268.32
	P00736	C1R	Complement C1r subcomponent	267.85
	Q86UN3	R4RL2	Reticulon-4 receptor-like 2	267.75
	P61970	NTF2	Nuclear transport factor 2	267.12
	Q96IU4	ABHEB	Protein ABHD14B	267.03
	P01599	KV117	Immunoglobulin kappa variable 1-17	267
	P98172	EFNB1	Ephrin-B1	266.5
	P08758	ANXA5	Annexin A5	265.99
	P51884	LUM	Lumican	265.87
	Q96J84	KIRR1	Kin of IRRE-like protein 1	265.81
	P01764	HV323	Immunoglobulin heavy variable 3-23	265.17
	P05023	AT1A1	Sodium/potassium-transporting ATPase subunit alpha-1	265.14
	P17066	HSP76	Heat shock 70 kDa protein 6	264.67
	P50395	GDIB	Rab GDP dissociation inhibitor beta	264.45
	P05362	ICAM1	Intercellular adhesion molecule 1	264.24
	P15941	MUC1	Mucin-1	264.2
	Q96S96	PEBP4	Phosphatidylethanolamine-binding protein 4	264.03
	P80748	LV321	Immunoglobulin lambda variable 3-21	263.93
	O00560	SDCB1	Syntenin-1	261.77
	Q9BTY2	FUCO2	Plasma alpha-L-fucosidase	261.53
	P54764	EPHA4	Ephrin type-A receptor 4	261.33
	P54652	HSP72	Heat shock-related 70 kDa protein 2	261.24
	P13647	K2C5	Keratin type II cytoskeletal 5	261.07
	Q13449	LSAMP	Limbic system-associated membrane protein	261.01
	P12821	ACE	Angiotensin-converting enzyme	260.49
	O76076	WISP2	WNT1-inducible-signaling pathway protein 2	259.68
	P01763	HV348	Immunoglobulin heavy variable 3-48	259.59
	Q5ZPR3	CD276	CD276 antigen	259.4
	Q9H2M3	BHMT2	S-methylmethionine--homocysteine S-methyltransferase BHMT2	259.14
	Q9UBX5	FBLN5	Fibulin-5	258.74
	P06702	S10A9	Protein S100-A9	258.7
	Q5JS37	NHLC3	NHL repeat-containing protein 3	258.43
	Q13477	MADCA	Mucosal addressin cell adhesion molecule 1	257.91
	P01034	CYTC	Cystatin-C	257.64
	Q9H0W9	CK054	Ester hydrolase C11orf54	257.57
	P30047	GFRP	GTP cyclohydrolase 1 feedback regulatory protein	257.4
	P01033	TIMP1	Metalloproteinase inhibitor 1	257.34
	P29401	TKT	Transketolase	257.16
	P26927	HGFL	Hepatocyte growth factor-like protein	256.96
	P07711	CATL1	Cathepsin L1	256.9
	P98088	MUC5A	Mucin-5AC	256.61
	P52209	6PGD	6-phosphogluconate dehydrogenase decarboxylating	256.56
	P60022	DEFB1	Beta-defensin 1	256.21
	P20933	ASPG	N(4)-(beta-N-acetylglucosaminyl)-L-asparaginase	256.17
	P02533	K1C14	Keratin type I cytoskeletal 14	256.11
	P15311	EZRI	Ezrin	255.69
	P48745	NOV	Protein NOV homolog	255.5
	Q9UBG0	MRC2	C-type mannose receptor 2	255.35
	P16035	TIMP2	Metalloproteinase inhibitor 2	255.32
	Q15485	FCN2	Ficolin-2	255.08
	Q8WVN6	SCTM1	Secreted and transmembrane protein 1	254.51
	P09211	GSTP1	Glutathione S-transferase P	254.42
	P34931	HS71L	Heat shock 70 kDa protein 1-like	254.32
	Q9Y4D7	PLXD1	Plexin-D1	253.87
	Q9BYF1	ACE2	Angiotensin-converting enzyme 2	253.67
	P48304	REG1B	Lithostathine-1-beta	253.53
	Q9TNN7	1C05	HLA class I histocompatibility antigen Cw-5 alpha chain	253.51
	P04180	LCAT	Phosphatidylcholine-sterol acyltransferase	252.64
	Q8N6Q3	CD177	CD177 antigen	252.52
	P01591	IGJ	Immunoglobulin J chain	252.27
	Q9Y696	CLIC4	Chloride intracellular channel protein 4	252.26
	P08637	FCG3A	Low affinity immunoglobulin gamma Fc region receptor III-A	251.89
	P09525	ANXA4	Annexin A4	251.78
	P04792	HSPB1	Heat shock protein beta-1	251.76
	P25325	THTM	3-mercaptopyruvate sulfurtransferase	251.56
	P32004	L1CAM	Neural cell adhesion molecule L1	251.34
	Q8IV08	PLD3	Phospholipase D3	251.07
	P11215	ITAM	Integrin alpha-M	250.84
	P01601	KVD16	Immunoglobulin kappa variable 1D-16 (Fragment)	250.79
	P22352	GPX3	Glutathione peroxidase 3	250.24
	O95274	LYPD3	Ly6/PLAUR domain-containing protein 3	250.21
	P54826	GAS1	Growth arrest-specific protein 1	249.44
	Q9NQ84	GPC5C	G-protein coupled receptor family C group 5 member C	249.4
	Q6GTX8	LAIR1	Leukocyte-associated immunoglobulin-like receptor 1	248.87
	Q9Y5Y7	LYVE1	Lymphatic vessel endothelial hyaluronic acid receptor 1	248.75
	Q5JZY3	EPHAA	Ephrin type-A receptor 10	248.53
	Q99988	GDF15	Growth/differentiation factor 15	248.44
	Q8N307	MUC20	Mucin-20	248
	Q13231	CHIT1	Chitotriosidase-1	247.9
	P05067	A4	Amyloid beta A4 protein	247.45
	P02743	SAMP	Serum amyloid P-component	247.33
	P00338	LDHA	L-lactate dehydrogenase A chain	247.12
	P08195	4F2	4F2 cell-surface antigen heavy chain	247.11
	Q03405	UPAR	Urokinase plasminogen activator surface receptor	247
	A0A0C4DH33	HV124	Immunoglobulin heavy variable 1-24	246.92
	P13929	ENOB	Beta-enolase	246.83
	P04430	KV116	Immunoglobulin kappa variable 1-16	246.77
	O75144	ICOSL	ICOS ligand	246.61
	O43895	XPP2	Xaa-Pro aminopeptidase 2	246.42
	Q8IUK5	PLDX1	Plexin domain-containing protein 1	244.93
	P01766	HV313	Immunoglobulin heavy variable 3-13	244.89
	O00462	MANBA	Beta-mannosidase	244.04
	P12259	FA5	Coagulation factor V	243.9
	Q9BZG9	LYNX1	Ly-6/neurotoxin-like protein 1	243.65
	Q8N126	CADM3	Cell adhesion molecule 3	242.73
	P09972	ALDOC	Fructose-bisphosphate aldolase C	242.6
	P0DJD9	PEPA5	Pepsin A-5	241.86
	P08697	A2AP	Alpha-2-antiplasmin	241.83
	P30459	1A74	HLA class I histocompatibility antigen A-74 alpha chain	241.65
	P31946	1433B	14-3-3 protein beta/alpha	241.52
	P06744	G6PI	Glucose-6-phosphate isomerase	241.48
	P51654	GPC3	Glypican-3	241.12
	P01602	KV105	Immunoglobulin kappa variable 1-5	240.61
	Q01973	ROR1	Inactive tyrosine-protein kinase transmembrane receptor ROR1	240.48
	P50993	AT1A2	Sodium/potassium-transporting ATPase subunit alpha-2	240.16
	P12814	ACTN1	Alpha-actinin-1	239.71
	P13637	AT1A3	Sodium/potassium-transporting ATPase subunit alpha-3	239.27
	Q04756	HGFA	Hepatocyte growth factor activator	238.67
	P24158	PRTN3	Myeloblastin	238.19
	P0DJD8	PEPA3	Pepsin A-3	238.07
	P07307	ASGR2	Asialoglycoprotein receptor 2	238
	P31947	1433S	14-3-3 protein sigma	237.99
	P56537	IF6	Eukaryotic translation initiation factor 6	237.95
	Q9HBB8	CDHR5	Cadherin-related family member 5	237.76
	O75015	FCG3B	Low affinity immunoglobulin gamma Fc region receptor III-B	237.53
	P15814	IGLL1	Immunoglobulin lambda-like polypeptide 1	237.49
	P00918	CAH2	Carbonic anhydrase 2	237.44
	P13591	NCAM1	Neural cell adhesion molecule 1	237.38
	P01767	HV353	Immunoglobulin heavy variable 3-53	236.77
	P19012	K1C15	Keratin type I cytoskeletal 15	236.7
	P55000	SLUR1	Secreted Ly-6/uPAR-related protein 1	236.3
	Q99519	NEUR1	Sialidase-1	235.72
	O95998	I18BP	Interleukin-18-binding protein	235.45
	P09871	C1S	Complement C1s subcomponent	235.39
	Q96DA0	ZG16B	Zymogen granule protein 16 homolog B	235.39
	Q06033	ITIH3	Inter-alpha-trypsin inhibitor heavy chain H3	235.33
	P20711	DDC	Aromatic-L-amino-acid decarboxylase	235.03
	P05109	S10A8	Protein S100-A8	235.03
	P18465	1B57	HLA class I histocompatibility antigen B-57 alpha chain	235.02
	P20742	PZP	Pregnancy zone protein	234.43
	P16234	PGFRA	Platelet-derived growth factor receptor alpha	233.57
	P53990	IST1	IST1 homolog	233.35
	P07359	GP1BA	Platelet glycoprotein Ib alpha chain	233.33
	P48741	HSP77	Putative heat shock 70 kDa protein 7	233.32
	P12035	K2C3	Keratin type II cytoskeletal 3	233.13
	Q5KU26	COL12	Collectin-12	232.58
	Q9UGN4	CLM8	CMRF35-like molecule 8	232.19
	O43278	SPIT1	Kunitz-type protease inhibitor 1	231.42
	Q99523	SORT	Sortilin	231.05
	P07358	CO8B	Complement component C8 beta chain	230.83
	P13727	PRG2	Bone marrow proteoglycan	230.7
	P26038	MOES	Moesin	230.23
	P36980	FHR2	Complement factor H-related protein 2	230.22
	P04066	FUCO	Tissue alpha-L-fucosidase	229.48
	Q8IZF2	AGRF5	Adhesion G protein-coupled receptor F5	229.48
	P13797	PLST	Plastin-3	229.36
	P62158	CALM	Calmodulin	229.26
	Q9HD89	RETN	Resistin	229.25
	Q96JQ0	PCD16	Protocadherin-16	229.17
	P09104	ENOG	Gamma-enolase	228.6
	P01782	HV309	Immunoglobulin heavy variable 3-9	228.54
	P01700	LV147	Immunoglobulin lambda variable 1-47	228.46
	P61106	RAB14	Ras-related protein Rab-14	228.28
	Q16610	ECM1	Extracellular matrix protein 1	228.27
	Q6UXB4	CLC4G	C-type lectin domain family 4 member G	227.82
	P07205	PGK2	Phosphoglycerate kinase 2	227.79
	Q7Z5N4	SDK1	Protein sidekick-1	227.61
	Q13873	BMPR2	Bone morphogenetic protein receptor type-2	227.42
	P00491	PNPH	Purine nucleoside phosphorylase	227.12
	Q02413	DSG1	Desmoglein-1	226.69
	P30041	PRDX6	Peroxiredoxin-6	226.62
	Q15223	NECT1	Nectin-1	226.3
	O75083	WDR1	WD repeat-containing protein 1	225.49
	A0A0C4DH31	HV118	Immunoglobulin heavy variable 1-18	225.19
	Q8NFT8	DNER	Delta and Notch-like epidermal growth factor-related receptor	225.07
	O95678	K2C75	Keratin type II cytoskeletal 75	225
	Q8WZ42	TITIN	Titin	224.76
	Q9UIV8	SPB13	Serpin B13	224.75
	Q2M2H8	MGAL	Probable maltase-glucoamylase 2	224.63
	P18669	PGAM1	Phosphoglycerate mutase 1	224.05
	Q92520	FAM3C	Protein FAM3C	224.02
	P31431	SDC4	Syndecan-4	223.91
	O75503	CLN5	Ceroid-lipofuscinosis neuronal protein 5	223.05
	P04040	CATA	Catalase	223
	P21266	GSTM3	Glutathione S-transferase Mu 3	222.41
	Q8WWA0	ITLN1	Intelectin-1	222.23
	P09237	MMP7	Matrilysin	221.66
	P01717	LV325	Immunoglobulin lambda variable 3-25	221.51
	Q9NPF0	CD320	CD320 antigen	221.28
	Q9NQ36	SCUB2	Signal peptide CUB and EGF-like domain-containing protein 2	221.24
	P07360	CO8G	Complement component C8 gamma chain	221.07
	P00740	FA9	Coagulation factor IX	220.55
	P34059	GALNS	N-acetylgalactosamine-6-sulfatase	220.33
	A0A0B4J1V0	HV315	Immunoglobulin heavy variable 3-15	220.32
	P40121	CAPG	Macrophage-capping protein	220.04
	Q9NQS3	NECT3	Nectin-3	219.85
	P32320	CDD	Cytidine deaminase	219.82
	P16152	CBR1	Carbonyl reductase [NADPH] 1	219.78
	Q99538	LGMN	Legumain	219.6
	Q8NCC3	PAG15	Group XV phospholipase A2	219.58
	P01762	HV311	Immunoglobulin heavy variable 3-11	219.36
	P01824	HV439	Immunoglobulin heavy variable 4-39	219.28
	Q9GZX9	TWSG1	Twisted gastrulation protein homolog 1	219.27
	P01699	LV144	Immunoglobulin lambda variable 1-44	219.14
	P61158	ARP3	Actin-related protein 3	218.93
	Q9Y4L1	HYOU1	Hypoxia up-regulated protein 1	218.62
	P06331	HV434	Immunoglobulin heavy variable 4-34	218.25
	P14151	LYAM1	L-selectin	218.16
	Q8NC42	RN149	E3 ubiquitin-protein ligase RNF149	218.12
	Q96IY4	CBPB2	Carboxypeptidase B2	217.86
	Q9H6X2	ANTR1	Anthrax toxin receptor 1	217.55
	Q9NPY3	C1QR1	Complement component C1q receptor	217.36
	Q9HB40	RISC	Retinoid-inducible serine carboxypeptidase	217.19
	Q14314	FGL2	Fibroleukin	216.89
	Q86TH1	ATL2	ADAMTS-like protein 2	216.7
	P01714	LV319	Immunoglobulin lambda variable 3-19	216.52
	Q66K79	CBPZ	Carboxypeptidase Z	216.4
	Q6P531	GGT6	Gamma-glutamyltransferase 6	216.32
	P54289	CA2D1	Voltage-dependent calcium channel subunit alpha-2/delta-1	215.65
	P27797	CALR	Calreticulin	215.1
	Q13591	SEM5A	Semaphorin-5A	214.89
	P01703	LV140	Immunoglobulin lambda variable 1-40	214.85
	Q5IJ48	CRUM2	Protein crumbs homolog 2	214.61
	P06731	CEAM5	Carcinoembryonic antigen-related cell adhesion molecule 5	214.6
	A0A0A0MS15	HV349	Immunoglobulin heavy variable 3-49	214.59
	P01893	HLAH	Putative HLA class I histocompatibility antigen alpha chain H	214.06
	P21810	PGS1	Biglycan	213.93
	P37837	TALDO	Transaldolase	213.92
	P03952	KLKB1	Plasma kallikrein	213.67
	P00966	ASSY	Argininosuccinate synthase	213.33
	P04155	TFF1	Trefoil factor 1	212.75
	O00754	MA2B1	Lysosomal alpha-mannosidase	212.67
	Q92954	PRG4	Proteoglycan 4	212.58
	Q5VW32	BROX	BRO1 domain-containing protein BROX	212.54
	P62979	RS27A	Ubiquitin-40S ribosomal protein S27a	212.44
	Q8WVQ1	CANT1	Soluble calcium-activated nucleotidase 1	212.38
	P24592	IBP6	Insulin-like growth factor-binding protein 6	212.37
	Q9UMR5	PPT2	Lysosomal thioesterase PPT2	212.12
	O75223	GGCT	Gamma-glutamylcyclotransferase	211.6
	Q9NZV1	CRIM1	Cysteine-rich motor neuron 1 protein	210.75
	Q7Z7G0	TARSH	Target of Nesh-SH3	210.05
	P08133	ANXA6	Annexin A6	209.89
	P11678	PERE	Eosinophil peroxidase	209.86
	P11279	LAMP1	Lysosome-associated membrane glycoprotein 1	209.61
	Q13508	NAR3	Ecto-ADP-ribosyltransferase 3	209.53
	P30485	1B47	HLA class I histocompatibility antigen B-47 alpha chain	209.38
	P14550	AK1A1	Alcohol dehydrogenase [NADP(+)]	209.2
	Q6P4A8	PLBL1	Phospholipase B-like 1	208.74
	P02652	APOA2	Apolipoprotein A-II	208.7
	O00115	DNS2A	Deoxyribonuclease-2-alpha	208.43
	Q08188	TGM3	Protein-glutamine gamma-glutamyltransferase E	208.38
	P32119	PRDX2	Peroxiredoxin-2	208.3
	Q8IWA5	CTL2	Choline transporter-like protein 2	208.25
	P21926	CD9	CD9 antigen	208.12
	Q13621	S12A1	Solute carrier family 12 member 1	207.97
	Q9P0G3	KLK14	Kallikrein-14	207.73
	P01706	LV211	Immunoglobulin lambda variable 2-11	207.56
	P49913	CAMP	Cathelicidin antimicrobial peptide	207.14
	P29972	AQP1	Aquaporin-1	207.12
	Q969Z4	TR19L	Tumor necrosis factor receptor superfamily member 19L	207.1
	O00592	PODXL	Podocalyxin	206.78
	Q9UKR3	KLK13	Kallikrein-13	206.77
	P60033	CD81	CD81 antigen	206.39
	P09923	PPBI	Intestinal-type alkaline phosphatase	206.31
	Q04695	K1C17	Keratin type I cytoskeletal 17	205.87
	P17936	IBP3	Insulin-like growth factor-binding protein 3	205.79
	P12955	PEPD	Xaa-Pro dipeptidase	205.67
	Q14CN4	K2C72	Keratin type II cytoskeletal 72	205.38
	Q9UBQ7	GRHPR	Glyoxylate reductase/hydroxypyruvate reductase	205.18
	P07333	CSF1R	Macrophage colony-stimulating factor 1 receptor	205.1
	P50995	ANX11	Annexin A11	205.02
	A8MUU1	FB5L3	Putative fatty acid-binding protein 5-like protein 3	204.92
	Q09160	1A80	HLA class I histocompatibility antigen A-80 alpha chain	204.25
	P80370	DLK1	Protein delta homolog 1	203.98
	Q13822	ENPP2	Ectonucleotide pyrophosphatase/phosphodiesterase family member 2	203.91
	P12277	KCRB	Creatine kinase B-type	203.71
	P09564	CD7	T-cell antigen CD7	203.62
	P07737	PROF1	Profilin-1	203.1
	P08263	GSTA1	Glutathione S-transferase A1	202.97
	P02461	CO3A1	Collagen alpha-1(III) chain	202.86
	Q9Y5Y6	ST14	Suppressor of tumorigenicity 14 protein	202.83
	Q9BX67	JAM3	Junctional adhesion molecule C	202.82
	P08123	CO1A2	Collagen alpha-2(I) chain	202.04
	Q06830	PRDX1	Peroxiredoxin-1	201.99
	P27348	1433T	14-3-3 protein theta	201.84
	P0C7U0	ELFN1	Protein ELFN1	201.65
	P05787	K2C8	Keratin type II cytoskeletal 8	201.53
	P23284	PPIB	Peptidyl-prolyl cis-trans isomerase B	201.49
	P15291	B4GT1	Beta-1 4-galactosyltransferase 1	201.24
	P26842	CD27	CD27 antigen	201
	P23083	HV102	Immunoglobulin heavy variable 1-2	200.94
	P09210	GSTA2	Glutathione S-transferase A2	200.93
	P17813	EGLN	Endoglin	200.81
	P08670	VIME	Vimentin	200.72
	P78380	OLR1	Oxidized low-density lipoprotein receptor 1	200.42
	P13284	GILT	Gamma-interferon-inducible lysosomal thiol reductase	200.29
	O75339	CILP1	Cartilage intermediate layer protein 1	200.16
	P29622	KAIN	Kallistatin	199.56
	P08246	ELNE	Neutrophil elastase	199.09
	P62258	1433E	14-3-3 protein epsilon	199.07
	P09488	GSTM1	Glutathione S-transferase Mu 1	198.6
	O00322	UPK1A	Uroplakin-1a	198.22
	P57053	H2BFS	Histone H2B type F-S	197.94
	P54107	CRIS1	Cysteine-rich secretory protein 1	197.89
	P40925	MDHC	Malate dehydrogenase cytoplasmic	197.88
	P59665	DEF1	Neutrophil defensin 1	197.82
	P30740	ILEU	Leukocyte elastase inhibitor	197.72
	Q9NZH0	GPC5B	G-protein coupled receptor family C group 5 member B	197.46
	P62873	GBB1	Guanine nucleotide-binding protein G(I)/G(S)/G(T) subunit beta-1	197.41
	P03951	FA11	Coagulation factor XI	196.96
	Q86V85	GP180	Integral membrane protein GPR180	196.74
	Q3LXA3	TKFC	Triokinase/FMN cyclase	196.39
	P20138	CD33	Myeloid cell surface antigen CD33	196.37
	P59666	DEF3	Neutrophil defensin 3	196.27
	P35443	TSP4	Thrombospondin-4	195.99
	Q10588	BST1	ADP-ribosyl cyclase/cyclic ADP-ribose hydrolase 2	195.79
	P68371	TBB4B	Tubulin beta-4B chain	195.55
	Q96P63	SPB12	Serpin B12	195.18
	P31150	GDIA	Rab GDP dissociation inhibitor alpha	195.15
	P15848	ARSB	Arylsulfatase B	194.99
	O15393	TMPS2	Transmembrane protease serine 2	194.82
	P01742	HV169	Immunoglobulin heavy variable 1-69	194.8
	O00299	CLIC1	Chloride intracellular channel protein 1	194.55
	Q06481	APLP2	Amyloid-like protein 2	194.49
	P03973	SLPI	Antileukoproteinase	194.46
	P01701	LV151	Immunoglobulin lambda variable 1-51	194.39
	P35609	ACTN2	Alpha-actinin-2	194.03
	O43567	RNF13	E3 ubiquitin-protein ligase RNF13	193.88
	O75891	AL1L1	Cytosolic 10-formyltetrahydrofolate dehydrogenase	193.83
	Q8NI99	ANGL6	Angiopoietin-related protein 6	193.65
	P61981	1433G	14-3-3 protein gamma	193.38
	Q5T2W1	NHRF3	Na(+)/H(+) exchange regulatory cofactor NHE-RF3	193.16
	P01721	LV657	Immunoglobulin lambda variable 6-57	193
	P48551	INAR2	Interferon alpha/beta receptor 2	192.81
	Q13201	MMRN1	Multimerin-1	192.79
	P49419	AL7A1	Alpha-aminoadipic semialdehyde dehydrogenase	192.25
	P07225	PROS	Vitamin K-dependent protein S	192.23
	P01718	LV327	Immunoglobulin lambda variable 3-27	191.9
	Q9NU53	GINM1	Glycoprotein integral membrane protein 1	191.89
	P30039	PBLD	Phenazine biosynthesis-like domain-containing protein	191.87
	P31949	S10AB	Protein S100-A11	191.28
	Q8NHL6	LIRB1	Leukocyte immunoglobulin-like receptor subfamily B member 1	190.86
	Q9UNW1	MINP1	Multiple inositol polyphosphate phosphatase 1	190.42
	Q13733	AT1A4	Sodium/potassium-transporting ATPase subunit alpha-4	190.26
	Q9Y279	VSIG4	V-set and immunoglobulin domain-containing protein 4	190.02
	Q96C23	GALM	Aldose 1-epimerase	189.98
	O75936	BODG	Gamma-butyrobetaine dioxygenase	189.88
	Q99972	MYOC	Myocilin	189.78
	Q07954	LRP1	Prolow-density lipoprotein receptor-related protein 1	189.34
	Q9H299	SH3L3	SH3 domain-binding glutamic acid-rich-like protein 3	189.06
	A0A0C4DH29	HV103	Immunoglobulin heavy variable 1-3	188.98
	P08183	MDR1	Multidrug resistance protein 1	188.56
	P02792	FRIL	Ferritin light chain	188.32
	P17342	ANPRC	Atrial natriuretic peptide receptor 3	187.87
	P31146	COR1A	Coronin-1A	187.83
	Q13308	PTK7	Inactive tyrosine-protein kinase 7	187.75
	P23526	SAHH	Adenosylhomocysteinase	187.28
	P01743	HV146	Immunoglobulin heavy variable 1-46	186.93
	Q99574	NEUS	Neuroserpin	186.83
	P62937	PPIA	Peptidyl-prolyl cis-trans isomerase A	186.64
	P35321	SPR1A	Cornifin-A	186.59
	P16083	NQO2	Ribosyldihydronicotinamide dehydrogenase [quinone]	186.48
	Q8TB96	TIP	T-cell immunomodulatory protein	186.33
	Q9NZZ3	CHMP5	Charged multivesicular body protein 5	186.27
	P55285	CADH6	Cadherin-6	186.14
	A0A0B4J1X8	HV343	Immunoglobulin heavy variable 3-43	185.98
	Q96MU8	KREM1	Kremen protein 1	185.34
	P35579	MYH9	Myosin-9	185.28
	Q08334	I10R2	Interleukin-10 receptor subunit beta	184.93
	P35241	RADI	Radixin	184.82
	P12724	ECP	Eosinophil cationic protein	184.36
	Q9NQ38	ISK5	Serine protease inhibitor Kazal-type 5	183.98
	P07237	PDIA1	Protein disulfide-isomerase	183.82
	Q496F6	CLM2	CMRF35-like molecule 2	183.18
	P27918	PROP	Properdin	183.17
	P25815	S100P	Protein S100-P	183.08
	P04156	PRIO	Major prion protein	182.97
	Q16832	DDR2	Discoidin domain-containing receptor 2	182.64
	P07437	TBB5	Tubulin beta chain	182.57
	Q9P1W8	SIRPG	Signal-regulatory protein gamma	182.5
	O14745	NHRF1	Na(+)/H(+) exchange regulatory cofactor NHE-RF1	182.49
	P07384	CAN1	Calpain-1 catalytic subunit	182.06
	Q9BUT1	BDH2	3-hydroxybutyrate dehydrogenase type 2	182.02
	Q16706	MA2A1	Alpha-mannosidase 2	181.69
	P14555	PA2GA	Phospholipase A2 membrane associated	181.63
	P05546	HEP2	Heparin cofactor 2	181.57
	Q14651	PLSI	Plastin-1	181.18
	P35558	PCKGC	Phosphoenolpyruvate carboxykinase cytosolic [GTP]	181.04
	Q14914	PTGR1	Prostaglandin reductase 1	181.01
	Q8N6C8	LIRA3	Leukocyte immunoglobulin-like receptor subfamily A member 3	180.83
	Q9ULC0	MUCEN	Endomucin	180.78
	P48960	CD97	CD97 antigen	180.6
	P14207	FOLR2	Folate receptor beta	180.44
	Q9UGM3	DMBT1	Deleted in malignant brain tumors 1 protein	180.31
	P36871	PGM1	Phosphoglucomutase-1	180.14
	P09417	DHPR	Dihydropteridine reductase	180.09
	P27105	STOM	Erythrocyte band 7 integral membrane protein	179.74
	P01040	CYTA	Cystatin-A	179.02
	P19438	TNR1A	Tumor necrosis factor receptor superfamily member 1A	178.76
	Q99715	COCA1	Collagen alpha-1(XII) chain	178.43
	P47756	CAPZB	F-actin-capping protein subunit beta	178.14
	P50897	PPT1	Palmitoyl-protein thioesterase 1	178.13
	P08118	MSMB	Beta-microseminoprotein	177.86
	P15104	GLNA	Glutamine synthetase	177.11
	P19021	AMD	Peptidyl-glycine alpha-amidating monooxygenase	176.97
	P26022	PTX3	Pentraxin-related protein PTX3	176.62
	Q15848	ADIPO	Adiponectin	176.26
	P52758	UK114	Ribonuclease UK114	176.15
	Q16473	TENXA	Putative tenascin-XA	175.35
	Q9Y625	GPC6	Glypican-6	174
	P52566	GDIR2	Rho GDP-dissociation inhibitor 2	173.79
	P62820	RAB1A	Ras-related protein Rab-1A	173.59
	P35613	BASI	Basigin	173.31
	Q9UHI8	ATS1	A disintegrin and metalloproteinase with thrombospondin motifs 1	173.21
	P13489	RINI	Ribonuclease inhibitor	172.93
	Q14956	GPNMB	Transmembrane glycoprotein NMB	172.71
	Q5XKE5	K2C79	Keratin type II cytoskeletal 79	172.13
	P28908	TNR8	Tumor necrosis factor receptor superfamily member 8	171.06
	P68104	EF1A1	Elongation factor 1-alpha 1	171.01
	Q5VTE0	EF1A3	Putative elongation factor 1-alpha-like 3	171.01
	O14798	TR10C	Tumor necrosis factor receptor superfamily member 10C	170.8
	P01709	LV208	Immunoglobulin lambda variable 2-8	168.8
	Q5VST9	OBSCN	Obscurin	168.67
	Q96HE7	ERO1A	ERO1-like protein alpha	168.41
	Q8WXI7	MUC16	Mucin-16	168.27
	P05783	K1C18	Keratin type I cytoskeletal 18	167.87
	Q6ISS4	LAIR2	Leukocyte-associated immunoglobulin-like receptor 2	167.67
	A6NI73	LIRA5	Leukocyte immunoglobulin-like receptor subfamily A member 5	167.59
	O15230	LAMA5	Laminin subunit alpha-5	166.62
	Q06418	TYRO3	Tyrosine-protein kinase receptor TYRO3	166.54
	P62805	H4	Histone H4	166.42
	Q9UM22	EPDR1	Mammalian ependymin-related protein 1	166.3
	O75351	VPS4B	Vacuolar protein sorting-associated protein 4B	166.21
	P07585	PGS2	Decorin	166.13
	Q2M2I5	K1C24	Keratin type I cytoskeletal 24	165.86
	Q9H1U4	MEGF9	Multiple epidermal growth factor-like domains protein 9	165.82
	P31997	CEAM8	Carcinoembryonic antigen-related cell adhesion molecule 8	165.2
	P30613	KPYR	Pyruvate kinase PKLR	165.16
	Q8WXH0	SYNE2	Nesprin-2	164.71
	Q16363	LAMA4	Laminin subunit alpha-4	164.48
	P35542	SAA4	Serum amyloid A-4 protein	164.42
	O60235	TM11D	Transmembrane protease serine 11D	164.08
	P35858	ALS	Insulin-like growth factor-binding protein complex acid labile subunit	163.48
	P06454	PTMA	Prothymosin alpha	163.29
	P08727	K1C19	Keratin type I cytoskeletal 19	163.21
	Q13421	MSLN	Mesothelin	163.07
	P17213	BPI	Bactericidal permeability-increasing protein	162.59
	Q9UKU6	TRHDE	Thyrotropin-releasing hormone-degrading ectoenzyme	162.48
	P13611	CSPG2	Versican core protein	162.13
	O60635	TSN1	Tetraspanin-1	161.84
	P41439	FOLR3	Folate receptor gamma	161.56
	P01704	LV214	Immunoglobulin lambda variable 2-14	161.3
	Q01518	CAP1	Adenylyl cyclase-associated protein 1	161.28
	P04216	THY1	Thy-1 membrane glycoprotein	161.27
	P19256	LFA3	Lymphocyte function-associated antigen 3	161.23
	Q08257	QOR	Quinone oxidoreductase	160.99
	Q01974	ROR2	Tyrosine-protein kinase transmembrane receptor ROR2	160.99
	Q8N114	SHSA5	Protein shisa-5	160.95
	P09960	LKHA4	Leukotriene A-4 hydrolase	160.69
	P21796	VDAC1	Voltage-dependent anion-selective channel protein 1	160.52
	P31151	S10A7	Protein S100-A7	160.5
	Q07837	SLC31	Neutral and basic amino acid transport protein rBAT	160.43
	P06681	CO2	Complement C2	160.32
	P22528	SPR1B	Cornifin-B	160.17
	P54793	ARSF	Arylsulfatase F	160.14
	Q53GD3	CTL4	Choline transporter-like protein 4	159.78
	Q14019	COTL1	Coactosin-like protein	159.77
	P52565	GDIR1	Rho GDP-dissociation inhibitor 1	159.33
	P14314	GLU2B	Glucosidase 2 subunit beta	159.17
	P43234	CATO	Cathepsin O	158.97
	Q95IE3	2B1C	HLA class II histocompatibility antigen DRB1-12 beta chain	158.76
	Q92496	FHR4	Complement factor H-related protein 4	158.7
	Q14126	DSG2	Desmoglein-2	158.49
	P13473	LAMP2	Lysosome-associated membrane glycoprotein 2	158.32
	Q9BQ51	PD1L2	Programmed cell death 1 ligand 2	158.28
	P05089	ARGI1	Arginase-1	157.67
	O95460	MATN4	Matrilin-4	157.47
	P16930	FAAA	Fumarylacetoacetase	157.28
	P22304	IDS	Iduronate 2-sulfatase	157.21
	Q9UGB7	MIOX	Inositol oxygenase	156.88
	P08887	IL6RA	Interleukin-6 receptor subunit alpha	156.79
	P11684	UTER	Uteroglobin	156.63
	Q9H6S3	ES8L2	Epidermal growth factor receptor kinase substrate 8-like protein 2	156.33
	P07478	TRY2	Trypsin-2	156.23
	P27824	CALX	Calnexin	156.22
	P01344	IGF2	Insulin-like growth factor II	156.19
	Q8TDQ1	CLM1	CMRF35-like molecule 1	155.8
	Q04917	1433F	14-3-3 protein eta	155.27
	Q8WW52	F151A	Protein FAM151A	154.93
	Q8TF66	LRC15	Leucine-rich repeat-containing protein 15	154.89
	P08754	GNAI3	Guanine nucleotide-binding protein G(k) subunit alpha	154.88
	Q92876	KLK6	Kallikrein-6	154.81
	Q9UK41	VPS28	Vacuolar protein sorting-associated protein 28 homolog	154.72
	P22223	CADH3	Cadherin-3	154.59
	Q9NP79	VTA1	Vacuolar protein sorting-associated protein VTA1 homolog	154.14
	Q09328	MGT5A	Alpha-1 6-mannosylglycoprotein 6-beta-N-acetylglucosaminyltransferase A	153.59
	Q9BXR6	FHR5	Complement factor H-related protein 5	153.57
	Q6UX71	PXDC2	Plexin domain-containing protein 2	153.53
	P33151	CADH5	Cadherin-5	153.07
	P01715	LV301	Immunoglobulin lambda variable 3-1	153.06
	Q92752	TENR	Tenascin-R	153.05
	Q99650	OSMR	Oncostatin-M-specific receptor subunit beta	153.04
	P22314	UBA1	Ubiquitin-like modifier-activating enzyme 1	152.59
	O60888	CUTA	Protein CutA	152.5
	Q9NQR4	NIT2	Omega-amidase NIT2	152.32
	P58499	FAM3B	Protein FAM3B	152.3
	P05937	CALB1	Calbindin	152.24
	Q03164	KMT2A	Histone-lysine N-methyltransferase 2A	151.83
	P13798	ACPH	Acylamino-acid-releasing enzyme	151.51
	Q12955	ANK3	Ankyrin-3	151.35
	Q8TDL5	BPIB1	BPI fold-containing family B member 1	151.15
	Q7Z4W1	DCXR	L-xylulose reductase	151.12
	Q6ZMR3	LDH6A	L-lactate dehydrogenase A-like 6A	151.03
	P15907	SIAT1	Beta-galactoside alpha-2 6-sialyltransferase 1	150.91
	P51149	RAB7A	Ras-related protein Rab-7a	150.75
	P62879	GBB2	Guanine nucleotide-binding protein G(I)/G(S)/G(T) subunit beta-2	150.7
	P21695	GPDA	Glycerol-3-phosphate dehydrogenase [NAD(+)] cytoplasmic	150.45
	Q8N2S1	LTBP4	Latent-transforming growth factor beta-binding protein 4	149.64
	Q9UGL9	CRCT1	Cysteine-rich C-terminal protein 1	149.61
	P11413	G6PD	Glucose-6-phosphate 1-dehydrogenase	149.53
	Q6UXD5	SE6L2	Seizure 6-like protein 2	149.15
	P20073	ANXA7	Annexin A7	149.08
	P34913	HYES	Bifunctional epoxide hydrolase 2	148.96
	Q8N1N4	K2C78	Keratin type II cytoskeletal 78	148.6
	P04070	PROC	Vitamin K-dependent protein C	148.11
	P40199	CEAM6	Carcinoembryonic antigen-related cell adhesion molecule 6	148.03
	O14556	G3PT	Glyceraldehyde-3-phosphate dehydrogenase testis-specific	148.01
	P55017	S12A3	Solute carrier family 12 member 3	147.92
	P22531	SPR2E	Small proline-rich protein 2E	147.79
	Q9NZT1	CALL5	Calmodulin-like protein 5	147.69
	Q96HD9	ACY3	N-acyl-aromatic-L-amino acid amidohydrolase (carboxylate-forming)	147.69
	P02462	CO4A1	Collagen alpha-1(IV) chain	147.54
	Q9H756	LRC19	Leucine-rich repeat-containing protein 19	147.45
	P32926	DSG3	Desmoglein-3	147.34
	P07864	LDHC	L-lactate dehydrogenase C chain	147.32
	Q08629	TICN1	Testican-1	147.31
	P38606	VATA	V-type proton ATPase catalytic subunit A	147.26
	Q9Y2S2	CRYL1	Lambda-crystallin homolog	147.19
	Q8N271	PROM2	Prominin-2	147.14
	O95154	ARK73	Aflatoxin B1 aldehyde reductase member 3	147
	P18827	SDC1	Syndecan-1	146.96
	P11597	CETP	Cholesteryl ester transfer protein	146.71
	P18206	VINC	Vinculin	146.38
	Q9H0B8	CRLD2	Cysteine-rich secretory protein LCCL domain-containing 2	146.24
	Q9UFH2	DYH17	Dynein heavy chain 17 axonemal	146.17
	P02656	APOC3	Apolipoprotein C-III	146.15
	O95980	RECK	Reversion-inducing cysteine-rich protein with Kazal motifs	145.97
	P08729	K2C7	Keratin type II cytoskeletal 7	145.89
	Q96KN2	CNDP1	Beta-Ala-His dipeptidase	145.63
	P25774	CATS	Cathepsin S	145.6
	Q02985	FHR3	Complement factor H-related protein 3	145.13
	Q9UJ72	ANX10	Annexin A10	145.03
	P25054	APC	Adenomatous polyposis coli protein	145.01
	Q8NDA2	HMCN2	Hemicentin-2	144.99
	P55268	LAMB2	Laminin subunit beta-2	144.98
	Q9TQE0	2B19	HLA class II histocompatibility antigen DRB1-9 beta chain	144.86
	Q02818	NUCB1	Nucleobindin-1	144.77
	O95716	RAB3D	Ras-related protein Rab-3D	144.7
	O75074	LRP3	Low-density lipoprotein receptor-related protein 3	144.41
	O95613	PCNT	Pericentrin	144.4
	P55786	PSA	Puromycin-sensitive aminopeptidase	144.33
	Q9Y4D8	HECD4	Probable E3 ubiquitin-protein ligase HECTD4	144.19
	Q9BVM4	GGACT	Gamma-glutamylaminecyclotransferase	144.08
	O14786	NRP1	Neuropilin-1	143.97
	P04632	CPNS1	Calpain small subunit 1	143.84
	Q14204	DYHC1	Cytoplasmic dynein 1 heavy chain 1	143.72
	P01880	IGHD	Ig delta chain C region	143.69
	Q9NPH3	IL1AP	Interleukin-1 receptor accessory protein	143.67
	Q9Y3Q0	NALD2	N-acetylated-alpha-linked acidic dipeptidase 2	143.2
	Q9P2P6	STAR9	StAR-related lipid transfer protein 9	143.18
	Q05707	COEA1	Collagen alpha-1(XIV) chain	143.16
	P32942	ICAM3	Intercellular adhesion molecule 3	143.15
	Q5JWF2	GNAS1	Guanine nucleotide-binding protein G(s) subunit alpha isoforms XLas	142.91
	Q8NHJ6	LIRB4	Leukocyte immunoglobulin-like receptor subfamily B member 4	142.91
	P61006	RAB8A	Ras-related protein Rab-8A	142.33
	P34897	GLYM	Serine hydroxymethyltransferase mitochondrial	142.32
	Q5JXA9	SIRB2	Signal-regulatory protein beta-2	142.31
	P35326	SPR2A	Small proline-rich protein 2A	142.04
	P60953	CDC42	Cell division control protein 42 homolog	141.9
	P50053	KHK	Ketohexokinase	141.76
	Q5JRA6	MIA3	Melanoma inhibitory activity protein 3	141.7
	O43155	FLRT2	Leucine-rich repeat transmembrane protein FLRT2	141.51
	P20062	TCO2	Transcobalamin-2	141.28
	P02511	CRYAB	Alpha-crystallin B chain	140.98
	P09327	VILI	Villin-1	140.85
	Q9GZM7	TINAL	Tubulointerstitial nephritis antigen-like	140.27
	P61026	RAB10	Ras-related protein Rab-10	140.08
	P00451	FA8	Coagulation factor VIII	140.08
	P00390	GSHR	Glutathione reductase mitochondrial	140.01
	P07942	LAMB1	Laminin subunit beta-1	139.89
	P13760	2B14	HLA class II histocompatibility antigen DRB1-4 beta chain	139.78
	Q92563	TICN2	Testican-2	139.63
	Q9NPR2	SEM4B	Semaphorin-4B	139.63
	P36896	ACV1B	Activin receptor type-1B	139.6
	Q8IUG5	MY18B	Unconventional myosin-XVIIIb	139.54
	P49792	RBP2	E3 SUMO-protein ligase RanBP2	139.53
	P34810	CD68	Macrosialin	139.38
	P31025	LCN1	Lipocalin-1	139.36
	P04275	VWF	von Willebrand factor	139.22
	P04062	GLCM	Glucosylceramidase	138.96
	P17927	CR1	Complement receptor type 1	138.88
	Q9NR99	MXRA5	Matrix-remodeling-associated protein 5	138.74
	P01589	IL2RA	Interleukin-2 receptor subunit alpha	138.67
	A0A075B6Q5	HV364	Immunoglobulin heavy variable 3-64	138.6
	P81172	HEPC	Hepcidin	138.45
	Q09666	AHNK	Neuroblast differentiation-associated protein AHNAK	137.89
	P15924	DESP	Desmoplakin	137.87
	Q9Y6W3	CAN7	Calpain-7	137.84
	Q9NY25	CLC5A	C-type lectin domain family 5 member A	137.81
	P21802	FGFR2	Fibroblast growth factor receptor 2	137.53
	O43633	CHM2A	Charged multivesicular body protein 2a	137.49
	P29322	EPHA8	Ephrin type-A receptor 8	137.23
	Q9Y4C0	NRX3A	Neurexin-3	136.75
	Q9UL52	TM11E	Transmembrane protease serine 11E	136.59
	P01225	FSHB	Follitropin subunit beta	136.36
	P08833	IBP1	Insulin-like growth factor-binding protein 1	136.26
	Q96PX8	SLIK1	SLIT and NTRK-like protein 1	135.97
	P52823	STC1	Stanniocalcin-1	135.88
	P02746	C1QB	Complement C1q subcomponent subunit B	135.54
	Q9UBI6	GBG12	Guanine nucleotide-binding protein G(I)/G(S)/G(O) subunit gamma-12	135.4
	P05160	F13B	Coagulation factor XIII B chain	135.34
	Q5T011	SZT2	Protein SZT2	135.23
	P35900	K1C20	Keratin type I cytoskeletal 20	134.09
	Q5VUA4	ZN318	Zinc finger protein 318	133.84
	P38646	GRP75	Stress-70 protein mitochondrial	133.82
	Q9C0G6	DYH6	Dynein heavy chain 6 axonemal	133.68
	P02771	FETA	Alpha-fetoprotein	133.53
	P54707	AT12A	Potassium-transporting ATPase alpha chain 2	132.57
	Q00796	DHSO	Sorbitol dehydrogenase	132.36
	Q13443	ADAM9	Disintegrin and metalloproteinase domain-containing protein 9	132.32
	P55259	GP2	Pancreatic secretory granule membrane major glycoprotein GP2	132.26
	P02747	C1QC	Complement C1q subcomponent subunit C	132.15
	P15428	PGDH	15-hydroxyprostaglandin dehydrogenase [NAD(+)]	131.83
	Q99969	RARR2	Retinoic acid receptor responder protein 2	131.82
	Q6UWH4	F198B	Protein FAM198B	131.8
	O75179	ANR17	Ankyrin repeat domain-containing protein 17	131.79
	O15417	TNC18	Trinucleotide repeat-containing gene 18 protein	131.59
	Q06278	AOXA	Aldehyde oxidase	131.55
	O95841	ANGL1	Angiopoietin-related protein 1	131.39
	O15144	ARPC2	Actin-related protein 2/3 complex subunit 2	131.28
	Q9UGM5	FETUB	Fetuin-B	131.05
	P20337	RAB3B	Ras-related protein Rab-3B	130.9
	Q53RD9	FBLN7	Fibulin-7	130.55
	O95785	WIZ	Protein Wiz	130.53
	P13716	HEM2	Delta-aminolevulinic acid dehydratase	130.5
	Q92765	SFRP3	Secreted frizzled-related protein 3	130.38
	Q99102	MUC4	Mucin-4	130.26
	P49788	TIG1	Retinoic acid receptor responder protein 1	130.25
	P09543	CN37	2' 3'-cyclic-nucleotide 3'-phosphodiesterase	130.17
	Q7Z5P9	MUC19	Mucin-19	129.97
	Q9H6B4	CLMP	CXADR-like membrane protein	129.74
	Q96I82	KAZD1	Kazal-type serine protease inhibitor domain-containing protein 1	129.49
	Q8N474	SFRP1	Secreted frizzled-related protein 1	129.47
	P05026	AT1B1	Sodium/potassium-transporting ATPase subunit beta-1	129.35
	P21333	FLNA	Filamin-A	129.25
	P35030	TRY3	Trypsin-3	129.18
	Q9NQ79	CRAC1	Cartilage acidic protein 1	129.15
	Q14643	ITPR1	Inositol 1 4 5-trisphosphate receptor type 1	129.01
	P05556	ITB1	Integrin beta-1	128.8
	P25391	LAMA1	Laminin subunit alpha-1	128.74
	P27482	CALL3	Calmodulin-like protein 3	128.7
	P37173	TGFR2	TGF-beta receptor type-2	128.69
	O00182	LEG9	Galectin-9	128.61
	Q14894	CRYM	Ketimine reductase mu-crystallin	128.48
	Q15904	VAS1	V-type proton ATPase subunit S1	128.45
	Q3T8J9	GON4L	GON-4-like protein	128.06
	Q8N357	S35F6	Solute carrier family 35 member F6	127.99
	P05186	PPBT	Alkaline phosphatase tissue-nonspecific isozyme	127.93
	Q96RL7	VP13A	Vacuolar protein sorting-associated protein 13A	127.48
	Q8IVF2	AHNK2	Protein AHNAK2	127.45
	Q8N428	GLT16	Polypeptide N-acetylgalactosaminyltransferase 16	127.4
	O94772	LY6H	Lymphocyte antigen 6H	127.32
	P49189	AL9A1	4-trimethylaminobutyraldehyde dehydrogenase	126.88
	Q14031	CO4A6	Collagen alpha-6(IV) chain	126.85
	Q8IVL1	NAV2	Neuron navigator 2	126.78
	P21399	ACOC	Cytoplasmic aconitate hydratase	126.69
	O75264	SIM24	Small integral membrane protein 24	126.54
	Q9P225	DYH2	Dynein heavy chain 2 axonemal	126.5
	P22897	MRC1	Macrophage mannose receptor 1	126.11
	Q9Y6U3	ADSV	Adseverin	125.81
	P48061	SDF1	Stromal cell-derived factor 1	125.31
	Q8WU39	MZB1	Marginal zone B- and B1-cell-specific protein	125.28
	Q9Y5C1	ANGL3	Angiopoietin-related protein 3	125.02
	P14625	ENPL	Endoplasmin	124.93
	P04899	GNAI2	Guanine nucleotide-binding protein G(i) subunit alpha-2	124.79
	P11362	FGFR1	Fibroblast growth factor receptor 1	124.5
	P52790	HXK3	Hexokinase-3	124.13
	Q9UBX1	CATF	Cathepsin F	123.95
	P45877	PPIC	Peptidyl-prolyl cis-trans isomerase C	123.88
	Q5KSL6	DGKK	Diacylglycerol kinase kappa	123.7
	Q5VY43	PEAR1	Platelet endothelial aggregation receptor 1	123.4
	Q92597	NDRG1	Protein NDRG1	123.36
	Q9UF33	EPHA6	Ephrin type-A receptor 6	123.22
	Q13867	BLMH	Bleomycin hydrolase	123.14
	P63096	GNAI1	Guanine nucleotide-binding protein G(i) subunit alpha-1	123.11
	Q8N436	CPXM2	Inactive carboxypeptidase-like protein X2	123.05
	Q8IZA0	K319L	Dyslexia-associated protein KIAA0319-like protein	123.01
	P11766	ADHX	Alcohol dehydrogenase class-3	123
	Q9NZU0	FLRT3	Leucine-rich repeat transmembrane protein FLRT3	122.94
	Q9HCJ0	TNR6C	Trinucleotide repeat-containing gene 6C protein	122.88
	Q9Y490	TLN1	Talin-1	122.66
	Q9NNX6	CD209	CD209 antigen	122.49
	Q8WWT9	S13A3	Solute carrier family 13 member 3	122.38
	P06576	ATPB	ATP synthase subunit beta mitochondrial	122.35
	P13598	ICAM2	Intercellular adhesion molecule 2	122.26
	Q92616	GCN1	eIF-2-alpha kinase activator GCN1	122.19
	Q2UY09	COSA1	Collagen alpha-1(XXVIII) chain	122.17
	Q6XQN6	PNCB	Nicotinate phosphoribosyltransferase	122.12
	P49862	KLK7	Kallikrein-7	122.11
	P09958	FURIN	Furin	122.06
	P16284	PECA1	Platelet endothelial cell adhesion molecule	121.97
	P01903	DRA	HLA class II histocompatibility antigen DR alpha chain	121.95
	P13639	EF2	Elongation factor 2	121.91
	Q9HAV0	GBB4	Guanine nucleotide-binding protein subunit beta-4	121.79
	Q9Y3B3	TMED7	Transmembrane emp24 domain-containing protein 7	121.73
	P34741	SDC2	Syndecan-2	121.54
	Q24JP5	T132A	Transmembrane protein 132A	121.5
	Q9Y5I0	PCDAD	Protocadherin alpha-13	121.48
	Q14108	SCRB2	Lysosome membrane protein 2	121.48
	Q695T7	S6A19	Sodium-dependent neutral amino acid transporter B(0)AT1	121.27
	A6NC98	CC88B	Coiled-coil domain-containing protein 88B	121.26
	Q8NFJ5	RAI3	Retinoic acid-induced protein 3	121.02
	Q9BZZ2	SN	Sialoadhesin	120.7
	P60660	MYL6	Myosin light polypeptide 6	120.56
	O95490	AGRL2	Adhesion G protein-coupled receptor L2	120.16
	Q9UHG2	PCSK1	ProSAAS	120.14
	P78504	JAG1	Protein jagged-1	120.11
	P35237	SPB6	Serpin B6	120.01
	Q9UHG3	PCYOX	Prenylcysteine oxidase 1	119.88
	O43405	COCH	Cochlin	119.73
	P08962	CD63	CD63 antigen	119.66
	P28066	PSA5	Proteasome subunit alpha type-5	119.57
	Q6P9A2	GLT18	Polypeptide N-acetylgalactosaminyltransferase 18	119.53
	Q92608	DOCK2	Dedicator of cytokinesis protein 2	119.43
	Q6P0Q8	MAST2	Microtubule-associated serine/threonine-protein kinase 2	119.35
	Q9H6A9	PCX3	Pecanex-like protein 3	119.29
	P51148	RAB5C	Ras-related protein Rab-5C	119.24
	P17405	ASM	Sphingomyelin phosphodiesterase	118.81
	A8TX70	CO6A5	Collagen alpha-5(VI) chain	118.7
	Q9H461	FZD8	Frizzled-8	118.56
	Q9H159	CAD19	Cadherin-19	118.51
	Q99816	TS101	Tumor susceptibility gene 101 protein	118.5
	P35606	COPB2	Coatomer subunit beta'	118.34
	O00526	UPK2	Uroplakin-2	118.28
	P55103	INHBC	Inhibin beta C chain	118.11
	Q6FHJ7	SFRP4	Secreted frizzled-related protein 4	117.88
	Q9Y6Q6	TNR11	Tumor necrosis factor receptor superfamily member 11A	117.82
	P11586	C1TC	C-1-tetrahydrofolate synthase cytoplasmic	117.75
	P55083	MFAP4	Microfibril-associated glycoprotein 4	117.41
	P02741	CRP	C-reactive protein	117.33
	Q86YZ3	HORN	Hornerin	117.3
	Q99497	PARK7	Protein deglycase DJ-1	117.27
	Q9UHC6	CNTP2	Contactin-associated protein-like 2	117.25
	Q14210	LY6D	Lymphocyte antigen 6D	117.13
	P09093	CEL3A	Chymotrypsin-like elastase family member 3A	117.09
	Q96D42	HAVR1	Hepatitis A virus cellular receptor 1	116.91
	Q9C0H2	TTYH3	Protein tweety homolog 3	116.49
	P48735	IDHP	Isocitrate dehydrogenase [NADP] mitochondrial	115.69
	P99999	CYC	Cytochrome c	115.64
	O15031	PLXB2	Plexin-B2	115.64
	Q9UBX7	KLK11	Kallikrein-11	115.33
	Q96SN8	CK5P2	CDK5 regulatory subunit-associated protein 2	115.13
	Q00341	VIGLN	Vigilin	115.04
	Q8N3J6	CADM2	Cell adhesion molecule 2	115.03
	O60500	NPHN	Nephrin	114.87
	P31639	SC5A2	Sodium/glucose cotransporter 2	114.78
	O60307	MAST3	Microtubule-associated serine/threonine-protein kinase 3	114.73
	Q9Y4B6	VPRBP	Protein VPRBP	114.71
	Q96BY7	ATG2B	Autophagy-related protein 2 homolog B	114.51
	Q01955	CO4A3	Collagen alpha-3(IV) chain	114.17
	Q9BXN2	CLC7A	C-type lectin domain family 7 member A	114.13
	O15394	NCAM2	Neural cell adhesion molecule 2	113.93
	Q92484	ASM3A	Acid sphingomyelinase-like phosphodiesterase 3a	113.83
	O00757	F16P2	Fructose-1 6-bisphosphatase isozyme 2	113.6
	P20151	KLK2	Kallikrein-2	113.55
	Q92542	NICA	Nicastrin	113.55
	P10721	KIT	Mast/stem cell growth factor receptor Kit	113.45
	Q96L93	KI16B	Kinesin-like protein KIF16B	113.38
	P21281	VATB2	V-type proton ATPase subunit B brain isoform	113.37
	Q8N339	MT1M	Metallothionein-1M	113.19
	P04732	MT1E	Metallothionein-1E	113.19
	A6NNM3	RIM3B	RIMS-binding protein 3B	113.16
	A6NJZ7	RIM3C	RIMS-binding protein 3C	113.16
	P22748	CAH4	Carbonic anhydrase 4	113.14
	O75084	FZD7	Frizzled-7	113.13
	O43175	SERA	D-3-phosphoglycerate dehydrogenase	113.08
	Q99798	ACON	Aconitate hydratase mitochondrial	112.6
	P30043	BLVRB	Flavin reductase (NADPH)	112.57
	Q15652	JHD2C	Probable JmjC domain-containing histone demethylation protein 2C	112.51
	Q9ULV0	MYO5B	Unconventional myosin-Vb	112.5
	O15015	ZN646	Zinc finger protein 646	112.44
	O43657	TSN6	Tetraspanin-6	112.37
	O94760	DDAH1	N(G) N(G)-dimethylarginine dimethylaminohydrolase 1	112.32
	Q9NSB2	KRT84	Keratin type II cuticular Hb4	112.26
	O43493	TGON2	Trans-Golgi network integral membrane protein 2	112.19
	Q14315	FLNC	Filamin-C	112.08
	P61160	ARP2	Actin-related protein 2	111.48
	Q8TF72	SHRM3	Protein Shroom3	111.13
	A0A0A0MS14	HV145	Immunoglobulin heavy variable 1-45	110.98
	Q9H665	IGFR1	IGF-like family receptor 1	110.87
	P27708	PYR1	CAD protein	110.84
	P49908	SEPP1	Selenoprotein P	110.76
	Q9UP38	FZD1	Frizzled-1	110.63
	P24821	TENA	Tenascin	110.09
	O75340	PDCD6	Programmed cell death protein 6	110.03
	Q9BRK5	CAB45	45 kDa calcium-binding protein	109.85
	P28827	PTPRM	Receptor-type tyrosine-protein phosphatase mu	109.39
	Q4ZG55	GREB1	Protein GREB1	109.27
	Q8TCD5	NT5C	5'(3')-deoxyribonucleotidase cytosolic type	109.25
	Q13009	TIAM1	T-lymphoma invasion and metastasis-inducing protein 1	109.08
	Q6N022	TEN4	Teneurin-4	108.95
	Q8TCT8	SPP2A	Signal peptide peptidase-like 2A	108.77
	P18428	LBP	Lipopolysaccharide-binding protein	108.66
	P46940	IQGA1	Ras GTPase-activating-like protein IQGAP1	108.64
	Q86TI0	TBCD1	TBC1 domain family member 1	108.47
	O43291	SPIT2	Kunitz-type protease inhibitor 2	108.45
	Q9H1E1	RNAS7	Ribonuclease 7	108.38
	Q9UKJ1	PILRA	Paired immunoglobulin-like type 2 receptor alpha	108.28
	Q14574	DSC3	Desmocollin-3	108.09
	Q96P48	ARAP1	Arf-GAP with Rho-GAP domain ANK repeat and PH domain-containing protein 1	107.91
	Q49AJ0	F135B	Protein FAM135B	107.87
	Q13129	RLF	Zinc finger protein Rlf	107.83
	Q9NUM4	T106B	Transmembrane protein 106B	107.71
	O00159	MYO1C	Unconventional myosin-Ic	107.57
	P09936	UCHL1	Ubiquitin carboxyl-terminal hydrolase isozyme L1	107.38
	Q86YW9	MD12L	Mediator of RNA polymerase II transcription subunit 12-like protein	107.33
	Q9NRX4	PHP14	14 kDa phosphohistidine phosphatase	107.26
	Q9P2D6	F135A	Protein FAM135A	107.15
	O95445	APOM	Apolipoprotein M	107.11
	Q12802	AKP13	A-kinase anchor protein 13	107.03
	Q9Y287	ITM2B	Integral membrane protein 2B	106.96
	Q7Z442	PK1L2	Polycystic kidney disease protein 1-like 2	106.51
	O15162	PLS1	Phospholipid scramblase 1	106.45
	Q76KP1	B4GN4	N-acetyl-beta-glucosaminyl-glycoprotein 4-beta-N-acetylgalactosaminyltransferase 1	105.91
	Q99571	P2RX4	P2X purinoceptor 4	105.45
	P32754	HPPD	4-hydroxyphenylpyruvate dioxygenase	105.35
	P14784	IL2RB	Interleukin-2 receptor subunit beta	105.34
	Q86SQ4	AGRG6	Adhesion G-protein coupled receptor G6	105.24
	O75631	UPK3A	Uroplakin-3a	105.12
	Q8TCZ2	C99L2	CD99 antigen-like protein 2	105.06
	Q92485	ASM3B	Acid sphingomyelinase-like phosphodiesterase 3b	104.96
	Q9UKA4	AKA11	A-kinase anchor protein 11	104.94
	Q96PC5	MIA2	Melanoma inhibitory activity protein 2	104.86
	Q9BR76	COR1B	Coronin-1B	104.8
	O95633	FSTL3	Follistatin-related protein 3	104.72
	Q9NZN5	ARHGC	Rho guanine nucleotide exchange factor 12	104.71
	Q9Y6R1	S4A4	Electrogenic sodium bicarbonate cotransporter 1	104.7
	O00144	FZD9	Frizzled-9	104.67
	O75629	CREG1	Protein CREG1	104.62
	Q9Y2T3	GUAD	Guanine deaminase	104.62
	P02730	B3AT	Band 3 anion transport protein	104.51
	Q86UX2	ITIH5	Inter-alpha-trypsin inhibitor heavy chain H5	104.44
	Q96GQ7	DDX27	Probable ATP-dependent RNA helicase DDX27	104.44
	Q96MS0	ROBO3	Roundabout homolog 3	104.26
	P51606	RENBP	N-acylglucosamine 2-epimerase	104.06
	P15121	ALDR	Aldose reductase	103.99
	Q12841	FSTL1	Follistatin-related protein 1	103.98
	P42702	LIFR	Leukemia inhibitory factor receptor	103.8
	Q13740	CD166	CD166 antigen	103.76
	Q9UHC9	NPCL1	Niemann-Pick C1-like protein 1	103.64
	O94779	CNTN5	Contactin-5	103.55
	Q86VH2	KIF27	Kinesin-like protein KIF27	103.35
	P18583	SON	Protein SON	103.31
	Q96G03	PGM2	Phosphoglucomutase-2	103.17
	Q9Y5G6	PCDG7	Protocadherin gamma-A7	103.16
	O75385	ULK1	Serine/threonine-protein kinase ULK1	103.11
	Q96MM7	H6ST2	Heparan-sulfate 6-O-sulfotransferase 2	103.09
	Q9NP85	PODO	Podocin	103.04
	Q9UN37	VPS4A	Vacuolar protein sorting-associated protein 4A	103.03
	Q9NR34	MA1C1	Mannosyl-oligosaccharide 1 2-alpha-mannosidase IC	102.98
	Q02747	GUC2A	Guanylin	102.9
	P19087	GNAT2	Guanine nucleotide-binding protein G(t) subunit alpha-2	102.81
	P10912	GHR	Growth hormone receptor	102.48
	Q12929	EPS8	Epidermal growth factor receptor kinase substrate 8	102.37
	O60486	PLXC1	Plexin-C1	102.23
	P18510	IL1RA	Interleukin-1 receptor antagonist protein	102.2
	P25788	PSA3	Proteasome subunit alpha type-3	102.15
	Q04760	LGUL	Lactoylglutathione lyase	102.13
	P27930	IL1R2	Interleukin-1 receptor type 2	102.11
	Q495M3	S36A2	Proton-coupled amino acid transporter 2	102.09
	P27037	AVR2A	Activin receptor type-2A	102.08
	P27169	PON1	Serum paraoxonase/arylesterase 1	102.03
	P41217	OX2G	OX-2 membrane glycoprotein	101.92
	O75096	LRP4	Low-density lipoprotein receptor-related protein 4	101.83
	Q8NC54	KCT2	Keratinocyte-associated transmembrane protein 2	101.62
	P20061	TCO1	Transcobalamin-1	101.6
	P16066	ANPRA	Atrial natriuretic peptide receptor 1	101.43
	Q9UKN1	MUC12	Mucin-12	101.41
	P68431	H31	Histone H3.1	101.31
	P84243	H33	Histone H3.3	101.31
	Q71DI3	H32	Histone H3.2	101.31
	Q16695	H31T	Histone H3.1t	101.31
	O00337	S28A1	Sodium/nucleoside cotransporter 1	101.09
	Q5UCC4	EMC10	ER membrane protein complex subunit 10	100.98
	P23528	COF1	Cofilin-1	100.78
	Q1X8D7	LRC36	Leucine-rich repeat-containing protein 36	100.72
	O75976	CBPD	Carboxypeptidase D	100.54
	A6NGN9	IGLO5	IgLON family member 5	100.49
	O75636	FCN3	Ficolin-3	100.47
	Q99941	ATF6B	Cyclic AMP-dependent transcription factor ATF-6 beta	100.47
	Q75N90	FBN3	Fibrillin-3	100.35
	A6NGG8	CB071	Uncharacterized protein C2orf71	100.32
	P29317	EPHA2	Ephrin type-A receptor 2	100.12
	Q6UY14	ATL4	ADAMTS-like protein 4	100.05
	Q6PK18	OGFD3	2-oxoglutarate and iron-dependent oxygenase domain-containing protein 3	99.96
	Q9Y5Z4	HEBP2	Heme-binding protein 2	99.8
	P38571	LICH	Lysosomal acid lipase/cholesteryl ester hydrolase	99.8
	Q9HBJ8	TMM27	Collectrin	99.8
	Q9BQR3	PRS27	Serine protease 27	99.79
	P54819	KAD2	Adenylate kinase 2 mitochondrial	99.79
	Q15907	RB11B	Ras-related protein Rab-11B	99.78
	P62491	RB11A	Ras-related protein Rab-11A	99.78
	Q8IWU2	LMTK2	Serine/threonine-protein kinase LMTK2	99.77
	P35475	IDUA	Alpha-L-iduronidase	99.65
	P34096	RNAS4	Ribonuclease 4	99.44
	Q9H444	CHM4B	Charged multivesicular body protein 4b	99.29
	Q14117	DPYS	Dihydropyrimidinase	99.19
	O75326	SEM7A	Semaphorin-7A	99.19
	Q1EHB4	SC5AC	Sodium-coupled monocarboxylate transporter 2	99.17
	P48637	GSHB	Glutathione synthetase	98.86
	Q9HC56	PCDH9	Protocadherin-9	98.77
	P13688	CEAM1	Carcinoembryonic antigen-related cell adhesion molecule 1	98.61
	P62070	RRAS2	Ras-related protein R-Ras2	98.38
	Q7Z6A9	BTLA	B- and T-lymphocyte attenuator	98.34
	O95954	FTCD	Formimidoyltransferase-cyclodeaminase	97.94
	Q6Q4G3	AMPQ	Aminopeptidase Q	97.94
	P09466	PAEP	Glycodelin	97.91
	Q8N9V2	TRIML	Probable E3 ubiquitin-protein ligase TRIML1	97.84
	Q9HCE6	ARGAL	Rho guanine nucleotide exchange factor 10-like protein	97.76
	Q149N8	SHPRH	E3 ubiquitin-protein ligase SHPRH	97.67
	P48163	MAOX	NADP-dependent malic enzyme	97.58
	O43488	ARK72	Aflatoxin B1 aldehyde reductase member 2	97.45
	Q93099	HGD	Homogentisate 1 2-dioxygenase	97.23
	Q9UPU3	SORC3	VPS10 domain-containing receptor SorCS3	97.09
	Q8NI32	LPD6B	Ly6/PLAUR domain-containing protein 6B	97.07
	Q96RY5	CRML	Protein cramped-like	96.98
	Q13241	KLRD1	Natural killer cells antigen CD94	96.97
	O43847	NRDC	Nardilysin	96.96
	Q86UD1	OAF	Out at first protein homolog	96.95
	Q9Y5X9	LIPE	Endothelial lipase	96.92
	P61586	RHOA	Transforming protein RhoA	96.84
	O95425	SVIL	Supervillin	96.82
	Q9H2Y7	ZN106	Zinc finger protein 106	96.64
	Q9ULV1	FZD4	Frizzled-4	96.6
	P01705	LV223	Immunoglobulin lambda variable 2-23	96.46
	P10768	ESTD	S-formylglutathione hydrolase	96.46
	O75051	PLXA2	Plexin-A2	96.32
	P33241	LSP1	Lymphocyte-specific protein 1	96.17
	Q93091	RNAS6	Ribonuclease K6	96.16
	Q9BYE2	TMPSD	Transmembrane protease serine 13	96.12
	Q04637	IF4G1	Eukaryotic translation initiation factor 4 gamma 1	96.09
	Q6UWE0	LRSM1	E3 ubiquitin-protein ligase LRSAM1	95.69
	Q8N8Z6	DCBD1	Discoidin CUB and LCCL domain-containing protein 1	95.61
	P10645	CMGA	Chromogranin-A	95.48
	Q9NRU3	CNNM1	Metal transporter CNNM1	95.4
	P57078	RIPK4	Receptor-interacting serine/threonine-protein kinase 4	95.4
	O95834	EMAL2	Echinoderm microtubule-associated protein-like 2	95.33
	O43283	M3K13	Mitogen-activated protein kinase kinase kinase 13	94.96
	Q9H9P2	CHODL	Chondrolectin	94.93
	Q14165	MLEC	Malectin	94.81
	Q15043	S39AE	Zinc transporter ZIP14	94.78
	P22732	GTR5	Solute carrier family 2 facilitated glucose transporter member 5	94.7
	Q6UX15	LAYN	Layilin	94.59
	Q6AWC2	WWC2	Protein WWC2	94.54
	Q8NHY3	GA2L2	GAS2-like protein 2	94.54
	P41181	AQP2	Aquaporin-2	94.38
	O75533	SF3B1	Splicing factor 3B subunit 1	94.33
	O95084	PRS23	Serine protease 23	93.98
	P08253	MMP2	72 kDa type IV collagenase	93.93
	P50991	TCPD	T-complex protein 1 subunit delta	93.73
	Q96RU2	UBP28	Ubiquitin carboxyl-terminal hydrolase 28	93.3
	P11234	RALB	Ras-related protein Ral-B	92.91
	Q8N4F0	BPIB2	BPI fold-containing family B member 2	92.89
	O60568	PLOD3	Procollagen-lysine 2-oxoglutarate 5-dioxygenase 3	92.83
	Q99832	TCPH	T-complex protein 1 subunit eta	92.82
	O60279	SUSD5	Sushi domain-containing protein 5	92.81
	Q9GZM5	YIPF3	Protein YIPF3	92.79
	P52798	EFNA4	Ephrin-A4	92.67
	Q9BYJ0	FGFP2	Fibroblast growth factor-binding protein 2	92.55
	Q5T7B8	KIF24	Kinesin-like protein KIF24	92.39
	Q8N398	VW5B2	von Willebrand factor A domain-containing protein 5B2	92.38
	P05981	HEPS	Serine protease hepsin	92.35
	P02654	APOC1	Apolipoprotein C-I	92.24
	Q15788	NCOA1	Nuclear receptor coactivator 1	92
	P06737	PYGL	Glycogen phosphorylase liver form	91.95
	P22735	TGM1	Protein-glutamine gamma-glutamyltransferase K	91.93
	O94985	CSTN1	Calsyntenin-1	91.52
	Q8IXZ2	ZC3H3	Zinc finger CCCH domain-containing protein 3	91.47
	P24752	THIL	Acetyl-CoA acetyltransferase mitochondrial	91.29
	P78552	I13R1	Interleukin-13 receptor subunit alpha-1	91.18
	Q9UQN3	CHM2B	Charged multivesicular body protein 2b	91.01
	Q6UWV6	ENPP7	Ectonucleotide pyrophosphatase/phosphodiesterase family member 7	90.95
	P05413	FABPH	Fatty acid-binding protein heart	90.75
	P22692	IBP4	Insulin-like growth factor-binding protein 4	90.63
	Q99536	VAT1	Synaptic vesicle membrane protein VAT-1 homolog	90.42
	Q5D862	FILA2	Filaggrin-2	90.41
	P49368	TCPG	T-complex protein 1 subunit gamma	90.25
	Q96PY5	FMNL2	Formin-like protein 2	90.13
	P00167	CYB5	Cytochrome b5	90.06
	P19957	ELAF	Elafin	90.05
	Q6PCB0	VWA1	von Willebrand factor A domain-containing protein 1	89.89
	Q9UNH5	CC14A	Dual specificity protein phosphatase CDC14A	89.87
	Q86X29	LSR	Lipolysis-stimulated lipoprotein receptor	89.86
	P40227	TCPZ	T-complex protein 1 subunit zeta	89.85
	O60271	JIP4	C-Jun-amino-terminal kinase-interacting protein 4	89.78
	P48740	MASP1	Mannan-binding lectin serine protease 1	89.76
	Q99758	ABCA3	ATP-binding cassette sub-family A member 3	89.71
	P48643	TCPE	T-complex protein 1 subunit epsilon	89.57
	O75093	SLIT1	Slit homolog 1 protein	89.56
	P29218	IMPA1	Inositol monophosphatase 1	89.44
	P06858	LIPL	Lipoprotein lipase	89.15
	Q7Z6J2	GRASP	General receptor for phosphoinositides 1-associated scaffold protein	89.06
	Q9UI42	CBPA4	Carboxypeptidase A4	88.86
	Q9UEF7	KLOT	Klotho	88.79
	P55957	BID	BH3-interacting domain death agonist	88.69
	O14732	IMPA2	Inositol monophosphatase 2	88.64
	P28838	AMPL	Cytosol aminopeptidase	88.19
	Q14002	CEAM7	Carcinoembryonic antigen-related cell adhesion molecule 7	88.18
	Q9UL25	RAB21	Ras-related protein Rab-21	87.9
	O75841	UPK1B	Uroplakin-1b	87.89
	Q9HBT6	CAD20	Cadherin-20	87.75
	O95479	G6PE	GDH/6PGL endoplasmic bifunctional protein	87.59
	Q96SM3	CPXM1	Probable carboxypeptidase X1	87.59
	Q6UY11	DLK2	Protein delta homolog 2	87.58
	Q9UBP4	DKK3	Dickkopf-related protein 3	87.46
	Q17RB8	LONF1	LON peptidase N-terminal domain and RING finger protein 1	87.42
	Q99418	CYH2	Cytohesin-2	87.02
	Q71RC2	LARP4	La-related protein 4	86.8
	P38570	ITAE	Integrin alpha-E	86.76
	P24298	ALAT1	Alanine aminotransferase 1	86.55
	P17931	LEG3	Galectin-3	86.46
	P26718	NKG2D	NKG2-D type II integral membrane protein	86.32
	P34932	HSP74	Heat shock 70 kDa protein 4	86.31
	P13866	SC5A1	Sodium/glucose cotransporter 1	86.2
	Q4V328	GRAP1	GRIP1-associated protein 1	86.11
	Q8IX05	CD302	CD302 antigen	85.95
	Q86XT2	VP37D	Vacuolar protein sorting-associated protein 37D	85.85
	Q7Z628	ARHG8	Neuroepithelial cell-transforming gene 1 protein	85.68
	P40926	MDHM	Malate dehydrogenase mitochondrial	85.53
	O95372	LYPA2	Acyl-protein thioesterase 2	85.44
	P17987	TCPA	T-complex protein 1 subunit alpha	85.42
	Q96DG6	CMBL	Carboxymethylenebutenolidase homolog	85.34
	Q96GW7	PGCB	Brevican core protein	85.31
	P20142	PEPC	Gastricsin	85.03
	Q9P202	WHRN	Whirlin	84.89
	P20155	ISK2	Serine protease inhibitor Kazal-type 2	84.84
	Q9UBZ9	REV1	DNA repair protein REV1	84.81
	Q709F0	ACD11	Acyl-CoA dehydrogenase family member 11	84.79
	P24593	IBP5	Insulin-like growth factor-binding protein 5	84.76
	Q8TCC7	S22A8	Solute carrier family 22 member 8	84.48
	P14778	IL1R1	Interleukin-1 receptor type 1	84.41
	Q969H8	MYDGF	Myeloid-derived growth factor	84.35
	O60902	SHOX2	Short stature homeobox protein 2	84.24
	O75154	RFIP3	Rab11 family-interacting protein 3	84.18
	P54803	GALC	Galactocerebrosidase	84.11
	O75348	VATG1	V-type proton ATPase subunit G 1	83.91
	Q68CJ9	CR3L3	Cyclic AMP-responsive element-binding protein 3-like protein 3	83.8
	O15553	MEFV	Pyrin	83.67
	P30085	KCY	UMP-CMP kinase	83.66
	Q9BSG0	PADC1	Protease-associated domain-containing protein 1	83.42
	Q92823	NRCAM	Neuronal cell adhesion molecule	83.4
	Q16827	PTPRO	Receptor-type tyrosine-protein phosphatase O	83.29
	Q9H6Y7	RN167	E3 ubiquitin-protein ligase RNF167	83.14
	P00505	AATM	Aspartate aminotransferase mitochondrial	83.08
	O00461	GOLI4	Golgi integral membrane protein 4	82.95
	Q9BRT3	MIEN1	Migration and invasion enhancer 1	82.49
	Q06945	SOX4	Transcription factor SOX-4	82.31
	Q9H2U2	IPYR2	Inorganic pyrophosphatase 2 mitochondrial	82.19
	Q9P2T1	GMPR2	GMP reductase 2	82.19
	Q9H2P0	ADNP	Activity-dependent neuroprotector homeobox protein	82.05
	P50747	BPL1	Biotin--protein ligase	81.96
	Q7Z7D3	VTCN1	V-set domain-containing T-cell activation inhibitor 1	81.95
	Q53FA7	QORX	Quinone oxidoreductase PIG3	81.86
	O15118	NPC1	Niemann-Pick C1 protein	81.82
	Q13268	DHRS2	Dehydrogenase/reductase SDR family member 2 mitochondrial	81.8
	Q86TY3	CN037	Uncharacterized protein C14orf37	81.8
	Q9Y653	AGRG1	Adhesion G-protein coupled receptor G1	81.55
	Q14833	GRM4	Metabotropic glutamate receptor 4	81.38
	P15086	CBPB1	Carboxypeptidase B	80.99
	P01036	CYTS	Cystatin-S	80.97
	Q9Y274	SIA10	Type 2 lactosamine alpha-2 3-sialyltransferase	80.95
	Q9Y639	NPTN	Neuroplastin	80.88
	O75715	GPX5	Epididymal secretory glutathione peroxidase	80.79
	A0PJK1	SC5AA	Sodium/glucose cotransporter 5	80.63
	Q7LBR1	CHM1B	Charged multivesicular body protein 1b	80.51
	Q9Y6F6	MRVI1	Protein MRVI1	79.96
	Q86T24	KAISO	Transcriptional regulator Kaiso	79.85
	Q9H8J5	MANS1	MANSC domain-containing protein 1	79.77
	P04233	HG2A	HLA class II histocompatibility antigen gamma chain	79.71
	O43776	SYNC	Asparagine--tRNA ligase cytoplasmic	79.41
	Q76FK4	NOL8	Nucleolar protein 8	79.37
	Q7L5L3	GDPD3	Glycerophosphodiester phosphodiesterase domain-containing protein 3	79.34
	Q96BW5	PTER	Phosphotriesterase-related protein	79.19
	Q6NUS6	TECT3	Tectonic-3	78.93
	Q9NS93	TM7S3	Transmembrane 7 superfamily member 3	78.91
	Q9H4A4	AMPB	Aminopeptidase B	78.71
	Q8WWV6	FCAMR	High affinity immunoglobulin alpha and immunoglobulin mu Fc receptor	78.57
	Q03701	CEBPZ	CCAAT/enhancer-binding protein zeta	78.44
	Q9HC38	GLOD4	Glyoxalase domain-containing protein 4	78.37
	O14672	ADA10	Disintegrin and metalloproteinase domain-containing protein 10	78.29
	P39687	AN32A	Acidic leucine-rich nuclear phosphoprotein 32 family member A	78.24
	P28070	PSB4	Proteasome subunit beta type-4	78.23
	Q9H223	EHD4	EH domain-containing protein 4	78.2
	Q9UBD6	RHCG	Ammonium transporter Rh type C	77.39
	Q96HA4	CA159	Uncharacterized protein C1orf159	76.97
	Q14247	SRC8	Src substrate cortactin	76.88
	O43865	SAHH2	Adenosylhomocysteinase 2	76.62
	P36639	8ODP	7 8-dihydro-8-oxoguanine triphosphatase	76.61
	Q4U2R8	S22A6	Solute carrier family 22 member 6	76.56
	Q14114	LRP8	Low-density lipoprotein receptor-related protein 8	76.35
	A6ND01	JUNO	Sperm-egg fusion protein Juno	76.26
	P25789	PSA4	Proteasome subunit alpha type-4	76.12
	Q5VU92	DC121	DDB1- and CUL4-associated factor 12-like protein 1	76.03
	O75955	FLOT1	Flotillin-1	75.7
	P23246	SFPQ	Splicing factor proline- and glutamine-rich	75.68
	P43490	NAMPT	Nicotinamide phosphoribosyltransferase	75.65
	P07741	APT	Adenine phosphoribosyltransferase	75.53
	P31153	METK2	S-adenosylmethionine synthase isoform type-2	75.46
	Q08722	CD47	Leukocyte surface antigen CD47	75.35
	Q86YT9	JAML	Junctional adhesion molecule-like	75.21
	O43511	S26A4	Pendrin	74.64
	Q16775	GLO2	Hydroxyacylglutathione hydrolase mitochondrial	74.58
	P42330	AK1C3	Aldo-keto reductase family 1 member C3	74.28
	P04080	CYTB	Cystatin-B	74.25
	P20339	RAB5A	Ras-related protein Rab-5A	73.78
	A6NKL6	T200C	Transmembrane protein 200C	73.57
	Q13113	PDZ1I	PDZK1-interacting protein 1	73.4
	Q68D85	NR3L1	Natural cytotoxicity triggering receptor 3 ligand 1	73.26
	O60810	PRAM4	PRAME family member 4	73.23
	P28072	PSB6	Proteasome subunit beta type-6	72.87
	O43280	TREA	Trehalase	72.78
	Q14703	MBTP1	Membrane-bound transcription factor site-1 protease	72.77
	Q08ET2	SIG14	Sialic acid-binding Ig-like lectin 14	72.59
	O95971	BY55	CD160 antigen	72.04
	Q15846	CLUL1	Clusterin-like protein 1	71.89
	O14791	APOL1	Apolipoprotein L1	71.85
	Q66K66	TM198	Transmembrane protein 198	71.8
	P04211	LV743	Immunoglobulin lambda variable 7-43	71.79
	P40197	GPV	Platelet glycoprotein V	71.76
	P78417	GSTO1	Glutathione S-transferase omega-1	71.35
	P06703	S10A6	Protein S100-A6	70.84
	Q9H477	RBSK	Ribokinase	70.58
	P14373	TRI27	Zinc finger protein RFP	70.45
	P29966	MARCS	Myristoylated alanine-rich C-kinase substrate	69.89
	P14138	EDN3	Endothelin-3	69.74
	P05120	PAI2	Plasminogen activator inhibitor 2	69.64
	P43005	EAA3	Excitatory amino acid transporter 3	69.43
	P63241	IF5A1	Eukaryotic translation initiation factor 5A-1	68.83
	P19105	ML12A	Myosin regulatory light chain 12A	68.77
	O14950	ML12B	Myosin regulatory light chain 12B	68.77
	Q8IX04	UEVLD	Ubiquitin-conjugating enzyme E2 variant 3	68.6
	P15529	MCP	Membrane cofactor protein	68.29
	Q06828	FMOD	Fibromodulin	67.79
	Q16563	SYPL1	Synaptophysin-like protein 1	67.78
	P11233	RALA	Ras-related protein Ral-A	67.74
	Q6UWR7	ENPP6	Ectonucleotide pyrophosphatase/phosphodiesterase family member 6	67.69
	Q9H4G4	GAPR1	Golgi-associated plant pathogenesis-related protein 1	67.56
	Q96EY5	MB12A	Multivesicular body subunit 12A	67.35
	O94929	ABLM3	Actin-binding LIM protein 3	67.18
	P02745	C1QA	Complement C1q subcomponent subunit A	66.41
	O43692	PI15	Peptidase inhibitor 15	66.32
	Q86UN2	R4RL1	Reticulon-4 receptor-like 1	66.02
	Q9UKK9	NUDT5	ADP-sugar pyrophosphatase	65.79
	P28906	CD34	Hematopoietic progenitor cell antigen CD34	65.63
	P09172	DOPO	Dopamine beta-hydroxylase	65.57
	O95196	CSPG5	Chondroitin sulfate proteoglycan 5	65.38
	O14639	ABLM1	Actin-binding LIM protein 1	65.28
	P53801	PTTG	Pituitary tumor-transforming gene 1 protein-interacting protein	65.24
	P22004	BMP6	Bone morphogenetic protein 6	65.21
	Q9Y644	RFNG	Beta-1 3-N-acetylglucosaminyltransferase radical fringe	65.09
	Q9H1C7	CYTM1	Cysteine-rich and transmembrane domain-containing protein 1	65.04
	P43628	KI2L3	Killer cell immunoglobulin-like receptor 2DL3	65.01
	P08218	CEL2B	Chymotrypsin-like elastase family member 2B	64.55
	P03950	ANGI	Angiogenin	64.51
	Q9H336	CRLD1	Cysteine-rich secretory protein LCCL domain-containing 1	64.4
	P60981	DEST	Destrin	64.04
	P45880	VDAC2	Voltage-dependent anion-selective channel protein 2	63.79
	Q07699	SCN1B	Sodium channel subunit beta-1	63.76
	P14174	MIF	Macrophage migration inhibitory factor	63.75
	Q08830	FGL1	Fibrinogen-like protein 1	63.68
	Q6GPI1	CTRB2	Chymotrypsinogen B2	62.13
	Q8TF65	GIPC2	PDZ domain-containing protein GIPC2	62.08
	P59998	ARPC4	Actin-related protein 2/3 complex subunit 4	61.37
	O43556	SGCE	Epsilon-sarcoglycan	61.34
	P62714	PP2AB	Serine/threonine-protein phosphatase 2A catalytic subunit beta isoform	60.78
	P60900	PSA6	Proteasome subunit alpha type-6	60.5
	P36543	VATE1	V-type proton ATPase subunit E 1	60.29
	Q9Y6B2	EID1	EP300-interacting inhibitor of differentiation 1	59.86
	Q13046	PSG7	Putative pregnancy-specific beta-1-glycoprotein 7	59.41
	Q8NFQ8	TOIP2	Torsin-1A-interacting protein 2	59.03
	Q9BRF8	CPPED	Serine/threonine-protein phosphatase CPPED1	58.99
	P20851	C4BPB	C4b-binding protein beta chain	58.95
	Q9UM07	PADI4	Protein-arginine deiminase type-4	58.52
	Q00325	MPCP	Phosphate carrier protein mitochondrial	58.4
	Q5DX21	IGS11	Immunoglobulin superfamily member 11	58.38
	P04440	DPB1	HLA class II histocompatibility antigen DP beta 1 chain	58.36
	Q6PII5	HAGHL	Hydroxyacylglutathione hydrolase-like protein	57.69
	A8MVS5	HIDE1	Protein HIDE1	57.33
	O75752	B3GL1	UDP-GalNAc:beta-1 3-N-acetylgalactosaminyltransferase 1	56.94
	P26641	EF1G	Elongation factor 1-gamma	56.74
	O60636	TSN2	Tetraspanin-2	56.29
	Q8N365	CIART	Circadian-associated transcriptional repressor	55.83
	O15145	ARPC3	Actin-related protein 2/3 complex subunit 3	55.74
	Q9NRV9	HEBP1	Heme-binding protein 1	55.19
	Q08431	MFGM	Lactadherin	55.17
	Q9UBV8	PEF1	Peflin	54.95
	D6RA61	U17LM	Ubiquitin carboxyl-terminal hydrolase 17-like protein 22	54.57
	P26447	S10A4	Protein S100-A4	53.96
	Q8WVC0	LEO1	RNA polymerase-associated protein LEO1	53.79
	O60234	GMFG	Glia maturation factor gamma	53.63
	P81605	DCD	Dermcidin	52.47
	P61088	UBE2N	Ubiquitin-conjugating enzyme E2 N	51.96
	Q5JXB2	UE2NL	Putative ubiquitin-conjugating enzyme E2 N-like	51.96
	Q6UX72	B3GN9	UDP-GlcNAc:betaGal beta-1 3-N-acetylglucosaminyltransferase 9	51.81
	Q9UKY0	PRND	Prion-like protein doppel	51.67
	P14324	FPPS	Farnesyl pyrophosphate synthase	51.65
	P61457	PHS	Pterin-4-alpha-carbinolamine dehydratase	51.38
	O15294	OGT1	UDP-N-acetylglucosamine--peptide N-acetylglucosaminyltransferase 110 kDa subunit	50.74
	P26572	MGAT1	Alpha-1 3-mannosyl-glycoprotein 2-beta-N-acetylglucosaminyltransferase	50.53
	Q15528	MED22	Mediator of RNA polymerase II transcription subunit 22	50.5
	Q9NR71	ASAH2	Neutral ceramidase	49.73
	Q96HD1	CREL1	Cysteine-rich with EGF-like domain protein 1	48.18
	P10599	THIO	Thioredoxin	48.03
	Q96DR8	MUCL1	Mucin-like protein 1	47.91
	P28907	CD38	ADP-ribosyl cyclase/cyclic ADP-ribose hydrolase 1	47.88
	P78369	CLD10	Claudin-10	47.15
	P16401	H15	Histone H1.5	46.95
	P28074	PSB5	Proteasome subunit beta type-5	46.79
	P0DMQ5	INAM2	Putative transmembrane protein INAFM2	46.76
	P19075	TSN8	Tetraspanin-8	46.07
	Q04900	MUC24	Sialomucin core protein 24	45.91
	Q96A25	T106A	Transmembrane protein 106A	45.69
	Q9BXS4	TMM59	Transmembrane protein 59	45.42
	P46926	GNPI1	Glucosamine-6-phosphate isomerase 1	43.74
	P10124	SRGN	Serglycin	39.39
	P35080	PROF2	Profilin-2	36.1
	O43921	EFNA2	Ephrin-A2	33.91
