# Supplementary material for: Does the Urinary Proteome Reflect ccRCC Stage and Grade Progression?
Source: Diagnostics (Basel). 2021 Dec 16;11(12):2369. doi: 10.3390/diagnostics11122369 (PMC8700730; doi:10.3390/diagnostics11122369)
Supplement: Supplementary file 1 [file diagnostics-11-02369-s001.zip › Table S3.xlsx]

## Sheet: Supplementary Table 2
Table S3. Abundance levels of dysregulated urinary proteins in ccRCC patients.
I	STAGE >1 vs STAGE 1	HGvsLG	STAGE 1	STAGE >1	LG	HG		II	STAGE >1 vs STAGE 1	HGvsLG	STAGE 1	STAGE >1	LG	HG		III	STAGE 3-4 vs STAGE 1	HGvsLG	STAGE 1	STAGE 3-4	LG	HG
Proteins			HG vs LG	HG vs LG	STAGE >1 vs STAGE 1	STAGE >1 vs STAGE 1		Proteins			HG vs LG	HG vs LG	STAGE >1 vs STAGE 1	STAGE >1 vs STAGE 1		Proteins			HG vs LG	HG vs LG	STAGE 3-4 vs STAGE 1	STAGE 3-4 vs STAGE 1
ACE2					0.011			ACVR1B	0.002	0.001	0.007		0.009			AMY1A-B-C	0.02	0.046				0.047
					2.16				1.72	1.76	-2.39		1.95				-1.84	-1.66				-2.94
ACTN4						0.047		CLEC7A		0.048	0.016		0.019			ANXA11		0.013
						1.85				1.74	-3.38		2.15					-2.19
ACY1	0.002				0.009			CP		0.019	0.028					AOC1	0.047
	2.39				2.59					1.62	-2.51						-2.37	-2.37269
ADH5			0.036					CTSH		0.031	0.016					C6	0.021
			3.68							2.24	-2						-1.56
ALDH1A1	0.003							PATJ	0.016			0.048	0.004			CAPZB					0.03
	1.75								2.52			-1.87	4.15								-2.42
APOA1					0.03	0.047		PRG2				0.017	0.017			CAT		0.024
					1.64	2.9						-1.7	1.6					-1.79
APOA4					0.046			SERPINA1	0.016		0.046	0.034				CFHR1			0.04			0.018
					1.92				1.85		-2.47	3.05							-4.15			-6.91
APP	0.049							SFN	0.006			0.048	0.01			CORO1A	0.028
	1.89								2.89			-2.09	4.12				-2.02
AQP1	0.039							STOM			0.016		0.034	0.038		DAG1						0.03
	2.02										-2.1		2.05	-1.65								-1.96
ARSA					0.046			TF			0.021		0.04			FGL2	0.048
					1.81						-2.44		2.27				-1.91
ART3		0.028						THBS4	0.043	0.025	0.036					FTL			0.046
		1.91							-1.56	-1.61	2.43								- 2. 88
ATP1A1					0.03			XPNPEP2		0.003	0.028					GOT1					0.002
					1.87					-2.07	3										-2.99
AZGP1		0.034														GPC3						0.047
		1.59																				-1.78
B2M	0.0259317871724714					0.038										GSS			0.016			0.011
	2.49					1.81													-2.78			-2.2
B4GALT1			0.016													GSTO1	0.012				0.02
			11.98														-1.96				-2.83
C11orf54						0.047										HSP90AA1		0.025
						3.15												-2.63
CD300LF	0.048															IGLV3-19			0.028
	1.87																		-3.14
CD58			0.021													IST1	0.045
			3.69														-1.77
CD7	0.008				0.025											KRT2	0.049
	2.03				2.48												-1.63
CD93	0.045															KRT84	0.038
	3.59																-1.67
CDH11	0.01				0.034											L1CAM					0.034
	1.97				2.7																-2.15
CFB	0.016															LGALS3			0.036			0.005
	1.79																		-2.24			-2.59
CFH					0.019											LGMN					0.046
					2.12																-2.07
CHIT1						0.014										LYPD3			0.012
						4.2													-2.67
CLN5					0.025											MACF1			0.046
					1.68														-1.75
CLU	0.022															MUC5AC			0.036
	1.8																		-1.91
CNDP2	0.018															PCDH12		0.016
	1.52																	-1.71
COL15A1	0.013															PCDHGC3			0.007			0.011
	1.6																		-2.17			-1.82
COL3A1		0.012			0.03											PLAU		0.026
		1.56			1.67													-3.21
COLEC12	0.023				0.03											PLD3	0.04
	1.84				2.7												-1.96
COMP	0.012															PLXDC2	0.018					0.023
	1.81																-1.56					-1.71
COTL1			0.04													PROM2	0.033		0.046			0.021
			2.56														-1.56		-1.81			-2.43
CRIM1		0.004														PTPRJ	0.013
		1.63															-1.67
CTSL	0.006				0.03											S100P	0.005	0.048			0.025
	1.55				1.61												-1.98	-2.04			-1.9
ENG	0.022				0.022											TYRO3			0.021
	2.41				3.69														-2.92
ENO1						0.047										UMOD	0.042	0.029
						2.22											-1.75	-1.89
EPHA1			0.036													ZNF469			0.028
			10.56																-3.44
EPHB3			0.046
			1.94
F2	0.018					0.047
	1.74					2.44
FBLN2	0.02
	1.77
FCER2			0.046
			3.82
FLG					0.016
					1.71
GC	0.002				0.006
	1.7				1.79
GCHFR	0.04	0.011
	1.98	3.68
GDF15	0	0.009			0.03	0.033
	3.84	2.64			1.87	9.22
GDI2						0.047
						3.41
GGCT	0.005	0.035			0.046
	1.9	1.54			1.88
GNS		0.037
		1.53
GOLM1				0.042		0.038
				2.64		7.2
GPC1				0.042	0.022
				1.71	1.52
GPC4	0.003				0.008
	2.59				3.19
HAVCR2	0.036
	1.69
HP		0.027
		2.72
HRG	0					0.002
	1.79					3.36
HSPA1B		0.032
		1.64
HSPA5				0.013
				1.78
HSPG2	0.015					0.006
	1.91					5.7
HYAL1	0.018
	2.15
IGF2R	0.015	0.004
	1.96	2.49
IGFBP6					0.034
					2.75
IGHG3					0.002
					2.39
IGKC	0.03
	1.6
IGKV2-28	0.024
	2.63
IGKV3-15	0.006
	1.92
IGKV3-20	0.04	0.045
	1.8	1.54
IGKV4-1	0.043
	2.77
IGLL1		0.02
		2.03
IGLV1-40	0.001	0.038			0.049	0.047
	2.68	1.61			2.45	2.75
IGLV1-51	0.003				0.014
	5.14				7.26
LAIR1				0.042		0.047
				1.89		2.37
LAMC1	0.003	0.017			0.03
	2.14	1.62			2.77
LPA	0.004	0.024
	1.74	1.51
MADCAM1					0.034
					1.65
MASP2				0.02
				2.2
MMP9		0.046
		2.08
MMRN2	0.021	0.003		0.027
	1.58	1.76		1.8
MRC2					0.022
					1.85
MUC5B	0.014
	1.88
NEGR1	0.007					0.023
	1.82					3.59
NGFR	0.004
	1.7
ORM1		0.005
		3.4
ORM2		0.048
		3.12
PGD	0.002	0.02
	2.11	1.56
PLAUR	0.008				0.046
	3.25				4.52
POTEF					0.04
					1.69
PRTN3	0.006					0.047
	2.04					5.71
PTPRG	0.002				0.046	0.047
	2.19				2.34	2.16
PZP		0.011
		1.79
RBP4	0.002				0.034	0.008
	2.84				2.05	3.4
RETN	0.002				0.027
	2.84				3.2
RNASET2		0.024
		1.78
ROR1	0.002				0.016
	2.15				2.4
SDC1		0.046
		4.56
SECTM1	0.018					0.023
	1.52					2.67
SELL	0.016					0.023
	1.7					3.61
SHISA5	0.023
	1.77
SOD1	0.025					0.047
	2.19					7.19
SORL1					0.011
					3.22
SPINT2	0.012
	1.51
SHISA5	0.023
	1.77
SOD1	0.025					0.047
	2.19					7.19
SORL1					0.011
					3.22
SPINT2	0.012
	1.51
TFF2	0.043
	1.64
